# Supplementary material for: Construction and application of coordination ability evaluation tool for children aged 4–5.9 years old
Source: Front Public Health. 2026 Feb 11;14:1698428. doi: 10.3389/fpubh.2026.1698428 (PMC12932535; doi:10.3389/fpubh.2026.1698428)
Supplement: Supplementary file 2 [file Table_2.xlsx]

## Sheet: data
sex	class	age	Walking on tiptoes in a straight line	walking on heels	single-leg stance	Marching in place with eyes closed	Rhythmic Sensitivity	Sequential Reproduction	Fast/Slow Reproduction	Strong/Weak Reproduction	Curve Walking	Repeated Side Sliding Steps	Turning and Changing Direction in Place	Directional Kicking	Single-Leg Seated Forward Bend (Left)	Single-Leg Seated Forward Bend (Right)	Shoulder Stretch and Touch (Left)	Shoulder Stretch and Touch (Right)	Jump square	thrust fist and kick leg	hand reaction time	foot reaction time
1	1	5.01	5.48	6.39	33.56	9.33	5	2	2	5	6.79	23	14.06	7	6	5	15	15	7.28	12	29.4	40
1	1	4.06	6.53	6.41	24.26	21.58	5	4	3	5	5.9	23	12.64	1	4	4	12	10	10.41	27	30	34.71
1	1	5.01	7.11	6.51	11.76	15.25	5	5	5	5	5.62	23	14.43	1	10	11	12	9	10.81	22	28.5	35
1	1	4.11	6.29	7.82	33.63	8.35	5	5	4	5	5.44	22	13.06	5	11	11	8	8	5.86	25	31.6	34
1	1	4.06	6.15	6.42	18.33	12.72	5	4	4	5	5.97	28	16.11	7	12	11	15	18	8.96	35	34.9	42
1	1	5	6.21	5.52	28.9	16.43	5	5	5	5	5.55	23	14.18	6	4	4	9	8	7.68	26	33.3	39
1	1	4.05	9.48	9.21	24.2	6.53	5	5	5	5	4.96	24	16.3	6	6	9	10	11	10.85	33	37.5	43.75
1	1	4.11	3.74	5.34	12.12	9.53	5	4	4	5	6.05	13	17.79	8	10	9	13	8	8.16	6	36.2	41
1	1	4.09	3.56	4.37	20.8	16.52	5	4	2	5	7.35	13	19.41	4	3	3	20	12	9.76	7	50	56.8
1	1	4.04	3.78	7.29	26.72	10.13	5	1	2	5	6.25	12	14.86	3	3	3	19	15	12.26	7	39.5	47
1	1	4.05	5.92	6.05	8.1	7.43	5	2	2	5	7.52	21	16.36	0	11	13	18	16	14.14	12	39.2	43.5
1	1	4.08	8.06	9.59	15.81	7.81	5	5	4	5	8.83	22	15.79	4	4	6	9	11	9.68	18	39.8	42.57
1	1	5	7.57	8.2	13.39	13.15	5	4	4	5	6.91	22	14.49	4	3	5	15	17	9.88	26	37.3	38.2222
1	1	4.1	4.71	4.83	28.13	10.31	5	2	2	5	6.92	23	15.71	4	6	8	14	17	11.51	22	32.2	35.6
1	1	4.05	3.8	3.63	12.28	20.46	5	4	4	5	7.01	26	18.88	4	2	2	20	17	7.37	20	34.4444	40
1	1	4.04	3.28	3.75	44.4	3.25	5	4	5	5	9.68	19	18	4	11	7	13	12	7.54	19	37.7143	39
1	1	4.06	4.95	4.86	21.14	11.75	5	2	1	3	6.69	24	23.06	6	3	7.5	12	12	10.37	24	40.625	50
1	1	4.04	2.75	4.71	9.13	38.22	5	4	5	5	6.94	22	19.5	3	7	8	17	16	10.71	14	38.8571	47.43
1	1	4.03	4.87	5.22	2.62	18.3	5	5	5	5	7.56	20	20.7	3	12	12	10	11	15.36	12	36.3333	50
1	1	4.06	3.36	4.5	7.65	11.32	4	5	4	4	6.76	27	16.49	4	9.5	6.5	15	15	6.95	15	35.8889	50
1	1	4.02	4.73	5.7	34.66	9.33	2	1	1	0	7.72	22	16.23	11	15	20	9	12	14.72	0	47	56
1	1	4.11	3.61	4.73	2.27	28.17	5	3	2	2	5.54	16	16.9	5	14	17	17	15	8.89	41	31	40
1	1	5	4.22	5.28	36.91	22.99	5	5	4	5	6.28	21	16.86	4	12	18	8	8	9.41	39	39.8	41.33
1	1	4.05	2.42	3.36	3.13	37.89	5	4	5	4	8.06	21	14.93	7	16	16	18	12	12.34	18	36	47.33
1	1	4.02	3.2	3.78	8.61	11.46	1	1	1	1	8.25	20	17.43	5	13	13	16	18	21.84	0	38.5	44
1	1	4.06	4.17	5.83	3.66	8.6	5	2	1	3	7.2	17	15.04	7	6	7	18	19	10.63	26	41.7143	45.33
1	1	4.11	6.68	7.51	4.62	36.24	5	1	1	1	9.38	15	21.89	8	7	10	10	12	5.16	0	42.875	44.2
1	1	4.08	3.6	4.8	30.8	19.3	5	5	5	5	6	30	16	7	8	15	21	21	11.71	28	41.9	43.78
1	1	4.05	6.5	7	2.9	22.46	5	2	1	4	6	25	16.1	6	3	4	24	28	6	6	39.45	48.2
1	1	5.01	6	6.6	36.48	59.29	5	5	5	5	6.8	18	22.7	6	1	0	28	20	12.64	19	29	45.14
1	1	4.06	5.7	5.4	12.74	8.12	5	2	2	5	7	20	18.9	8	2	2	23	22	9.15	13	34.5	38
1	1	4.04	6.8	7.06	1.4	8.9	5	3	1	5	5.6	23	17.4	4	2	1	15	20	13.88	9	31.55	34.8
1	1	4.04	4.67	5.14	11.19	16.73	4	2	3	4	6.7	17	15.7	3	4	2	18	17	7.04	35	34.55	38.43
1	1	4.05	7.42	7.59	8.6	24.68	5	5	5	5	8.3	15	18.1	2	3	4	12	12	8.17	13	33.75	49
1	1	4.05	7.11	7.43	13.51	16.01	5	1	1	5	7.1	19	15.8	4	6	5	13	13	10.3	10	33.95	43.6
1	1	4.04	8.61	8.18	28.56	17.34	5	2	2	4	9.7	17	20.8	4	4	3	20	18	16.54	17	34.85	45.14
1	1	5.01	9.31	9.09	16.37	33.6	5	5	5	5	7.3	19	9.9	4	2	2	13	14	18.82	15	36.9	44.25
1	1	5.01	7.05	7.19	39.81	27.65	5	5	5	5	8.2	17	13.2	7	2	0	14	14	21	13	34.75	42
1	1	4.07	6.48	6.35	1.86	35.31	5	2	1	5	7.24	23	17.9	8	0	1	24	24	12.15	26	33.7	39.5
1	1	4.03	10.3	8.58	5.06	29.91	5	5	5	5	7.6	21	20	5	2	2	19	24	11.44	7	33.55	41.5
1	1	4.05	9.8	11.88	2.56	19.15	5	4	4	4	8.9	19	18.3	1	2	0	23	21	18.12	0	38.85	49
1	1	4.05	6.43	10.06	14.08	17.96	5	3	1	5	8	24	18.5	4	4	4	16	11	10.34	14	31.75	37.3
1	1	4.09	5.1	5.5	6.2	11.1	5	1	1	1	6.4	23	18.5	6	4	4	18	22	11.8	10	35.8	38.43
1	1	5.01	7.3	6.8	15.4	7.4	5	3	3	5	6.28	22	19.9	6	4	4	23	24	9.2	24	32	39
1	1	4.09	12.6	11.9	2.6	12.2	5	3	1	5	8.5	22	23	5	3	3	27	24	11.3	9	34.3	43.6
1	1	4.09	8.9	9	9.7	13.2	5	3	2	5	6.3	22	19.5	5	4	5	20	21	7.8	32	33.3	45.14
1	1	5.01	5.4	6	31.3	22.6	5	5	5	5	6.7	22	21.5	2	7	9	24	19	10.3	26	30.3	44.25
1	1	4.11	7.5	6.8	10.2	5.9	5	2	2	5	6.2	23	18.9	6	11	14	23	25	12.6	24	30.7	35
1	1	4.1	6.6	6.7	39.1	9.4	5	3	5	5	5.8	23	20.5	8	12	12	23	19	9.5	31	31	39.5
1	1	4.02	9.6	5.7	28.2	11.4	5	5	5	5	6.3	20	22.6	8	8	9	20	14	7.7	28	34.3	31.25
1	1	4.05	5.9	5.8	39.8	13.4	5	4	4	5	5.8	24	16.4	8	5	5	13	16	7.4	26	34.8	30
1	1	4.03	9.2	9.6	18.8	15.3	5	5	3	5	7.1	22	24.3	10	11	11	18	16	9	18	33.6	37.3
1	1	4.11	6.6	7	29.1	8.4	5	4	3	5	6.5	19	15.6	10	3	10	18	12	12	10	38.2	37.67
1	1	4.11	5.6	6	16.9	6	5	4	4	5	6.7	21	13.5	7	10	7.7	11	10	11.4	35	31.8	40
1	1	4.02	7	9.2	26.8	9.7	5	2	3	5	9.2	18	14.1	4	7	7	18	18	12.1	29	29	41.33
1	1	4.07	5.2	8	5.8	11.5	2	2	1	1	5.5	23	17.9	5	8.1	8.8	22	19	10	26	31.3	37.3
1	1	4	4.6	5	120	8.8	2	2	2	2	5.37	26	12.2	5	13.4	13.3	19	20	7.4	36	33	44
1	1	5.01	3.86	4.3	25.3	59.3	1	1	1	1	5.22	22	15.3	9	11.6	14.2	18.5	15.8	9.5	27	25.55	35.33
1	1	4.03	6.4	5.8	14.2	19.5	5	4	3	5	6.1	21	16	4	12.4	13.6	22	15.5	13.3	23	26.85	44.2
1	1	4.07	4.6	6.2	8.7	2.5	3	2	1	1	6.1	21	14.1	5	7.8	8.2	25	29	13.6	3	27.3	43.78
1	1	4.04	2.5	3.9	37.4	35.5	5	4	1	3	6	19	15.3	5	10.7	12.8	20	16	12.6	32	26.4	38.2
1	1	4.11	7.51	8.96	7.29	18.76	2	3	4	2	7.06	26	20.21	7	7	6	25	20	12.13	42	31.75	45.14
1	1	4.09	7.36	7.12	47.81	33.9	5	5	5	5	6.84	23	21.13	8	5	5	22	22	11.9	46	37.25	38
1	1	4	6.52	4.32	22.01	36	5	5	5	5	8.18	21	16.45	7	4	2	9	10	13.06	33	33	34.8
1	1	4.06	2.87	2.82	5.14	26.54	2	2	2	2	6.24	17	16.82	7	5	12	24	25	9.27	41	38.2	38.43
1	1	4.06	2.68	3.38	16.34	8.23	5	3	5	3	7.14	27	16.09	10	2	5	21	23	11.65	30	40.5	38.43
1	1	4.04	4.15	3.61	16	19	5	5	5	5	6.68	14	21.09	6	12	2	20	20	12.61	23	40.4	39
1	1	4.02	4.1	5.67	6.6	14.1	5	5	5	5	6.01	19	20.51	7	5	6	25	21	13.06	19	34.6	43.6
1	1	4.01	2.71	3.1	4.2	36.7	4	2	2	3	9.36	21	20.59	2	11	9	25	27	15.06	17	41	45.14
1	1	4.1	4.56	5.77	14.5	22.2	4	5	5	5	6.39	22	16.94	7	9	7	15	23	11.68	40	32	44.25
1	1	4.07	4.58	6.44	15.7	10.6	3	4	4	4	13.25	20	20.02	6	11	3	19	20	16.39	37	38.5	35
1	1	4.05	8.98	9.86	7.5	38.7	5	3	5	4	9.18	22	18.72	8	7	7	8	6	11.94	39	37.86	39.5
1	1	4.04	8.34	6.88	4.6	17.2	3	5	5	4	7.06	23	19.92	8	2	4	25	24	15.28	47	40	31.25
1	1	4.02	8.78	6.57	2.4	8.7	4	3	3	3	8.91	21	19.18	9	8	13	14	14	12.55	49	50	30
1	1	4.01	9.44	7.23	7.3	5.4	5	3	4	4	5.6	24	19.64	7	4	6	13	11	11.73	20	32.5	37.3
1	1	4.11	2.78	4.2	10.42	22.28	3	4	3	3	5.77	23	13.31	7	5	7.5	19	16	9.26	6	41.86	37.67
1	1	4.1	3.41	3.85	10.39	11.05	5	5	5	3	6.48	14	20.24	6	5	6	18	10	6.62	15	31	40
1	1	4.1	3.33	3.62	8.57	2.76	5	5	5	5	5.98	20	19.39	8	7.5	8	21	26	7.6	36	43.17	41.33
1	1	4.09	3.29	3.65	11.46	26.47	2	3	4	2	7.12	10	15.85	7	8.5	9.5	17	22	7.48	21	51.4	37.3
1	1	4.03	3.84	6.47	17.31	25.49	3	4	5	3	6.44	10	13.44	10	6	4	20	20	11.8	5	41.89	44
1	1	4.09	2.55	4.24	19.51	22.65	5	2	1	3	6.52	11	18.23	7	2.5	1.5	20	24	7	21	51.6	35.33
1	1	4.1	2.58	3.09	5.95	6.13	3	3	3	3	5.56	14	12.77	7	6	2.5	17	5	7.52	17	36.56	44.2
1	1	3.11	3.07	7.19	1.89	17.19	1	3	1	1	6.84	14	17.16	7	1	1	17	16	10.8	17	41.17	43.78
1	1	4.06	4.06	6.06	9.61	24.07	5	5	5	4	7.98	14	13.93	7	6	2.5	20	21	15.68	15	37.43	38.2
1	1	4.04	2.46	3.36	15.16	9.86	4	5	5	4	5.4	30	14.1	7	2.5	1	16	23	9.33	36	42.4	45.14
1	1	4.04	3.32	3.99	8	9.97	4	5	4	5	5.5	20	13.16	6	3	0	21	20	8.11	24	38.17	38
1	1	4.03	2.57	2.99	13.17	9.2	5	5	4	4	7.06	21	12.2	7	11	9	18	11	11.93	11	26.44	34.8
1	1	3.11	2.38	3.46	14.36	11.51	5	2	5	2	7.49	17	17.17	8	12	10	21	18	11.73	27	59	38.43
1	1	4.02	2.28	3.83	8.35	13.58	5	5	5	5	5.26	21	14.99	7	4	4	16	20	12.46	19	39	49
1	1	4	2.87	4.01	17.67	14.95	2	3	3	3	8.66	15	13.06	6	1	0	19	14	9.02	26	35.4	43.6
1	1	4.01	8.24	9	8.56	4.77	5	4	5	4	11.74	14	17.66	6	2	0	4	0	13.5	37	43	45.14
1	1	4.08	4	4.5	15.57	11.21	5	3	1	3	7.07	24	11.12	4	8	6	5	10	7.7	44	27.9	44.25
1	1	4.09	4.55	4	8.53	8.65	5	3	1	3	7.7	24	10.8	3	9	13	7	6	8.3	10	32.2	42
1	1	4.06	2.2	3	8.22	11.33	5	5	2	2	6.2	20	13.48	6	12	6	13	15	8.9	17	35.25	39.5
1	1	4.03	2.91	3	3.8	9.87	5	4	2	1	6.96	18	12.95	3	9	5.5	9	7	9.23	9	34.57	31.25
1	1	4.07	6	6.5	18.7	36.16	5	4	5	5	8.1	13	22.9	7	16	12.5	12.5	14.5	13.18	12	42.125	39
1	1	4.01	6.53	7	3.3	23.2	1	2	2	1	7.9	23	20.8	2	9	12	12	11	10.8	21	45	47.3
1	1	4.09	7.6	8	18.62	26	1	1	1	2	7.59	26	19	6	10.5	9	9.5	7	7	42	39.3125	35
1	1	4.03	5.4	5.6	11.9	17.7	1	2	2	2	6.48	18	15.2	7	13	13	12	5	9.5	25	37.875	34
2	1	5.01	6.01	6.95	39.59	6.73	5	4	4	5	6.14	23	16.26	6	0	0	16	15	16.79	22	26	42
2	1	5.01	7.24	6.94	37.42	11.35	5	5	5	5	5.68	23	12.85	5	4	6	12	9	7.44	31	26.2	39
2	1	4.05	7.7	6.71	12.94	8.83	5	5	5	5	6.41	20	18.46	4	2	4	13	10	13.94	18	29.8	31
2	1	4.09	3.26	4.54	9.93	8.52	5	4	3	5	7.08	14	13.41	6	2	3	16	14	13.52	4	33.5	43
2	1	4.11	4.44	5.35	16.68	9.98	5	1	1	5	6.15	15	18.66	7	4	4	20	16	17.83	2	31.6	41
2	1	4.11	6.12	7.96	17.26	13.76	5	2	1	5	6.18	23	12.32	3	4	8	12	11	13.12	25	33.6	40
2	1	4.04	4.44	7.33	5.85	34.84	5	3	2	3	8.16	24	18.42	5	1	8	19	22	9.4	18	43.4	47.67
2	1	4.01	6.37	7.02	6.98	6.71	5	0	0	0	9.24	21	19.91	4	2	2	12	17	13.54	27	34.9	40
2	1	4.1	6.52	6.18	9.2	40.09	5	5	5	5	8	24	20.64	4	3	3	18	19	7.73	50	35.6	41.3
2	1	5	3.12	4.39	17.07	18.49	5	5	5	5	7.56	22	22.45	4	1	0	19	14	13.66	9	40.4	47.53
2	1	4.1	4.84	3.5	11.68	46.55	5	3	3	5	6.24	20	18	9	3.5	4.5	25	25	11.2	29	29.6	34
2	1	4.03	3.3	3.98	15.55	26.22	5	1	1	1	5.97	21	24.9	4	8	7	14	14	12.9	42	33.5556	47.3
2	1	4.03	3.78	3.98	9.32	8.93	5	5	5	5	6.53	21	17.05	7	7	5	19	25	11.73	24	33.7143	38.2222
2	1	4.1	5.82	5.27	19.81	41.85	5	5	5	5	7.28	18	21.48	8	11	11	20	18	14.35	9	40.4	35.6
2	1	5	3.08	6.25	13.46	12.5	5	5	5	5	6.86	25	18.81	5	19	19	13.5	8	8.14	32	33.25	40
2	1	4.05	6.17	6.21	5.45	2.49	5	4	4	4	7.77	12	17.85	1	12	9	12.5	13.5	15.41	17	39	39
2	1	4.04	5.93	4.7	18.72	2.43	5	1	1	2	7.46	18	14.53	4	6	14	13	14	8.87	11	34.6	50
2	1	4.11	3.6	4.7	9.33	30.17	4	4	4	4	7.78	20	12.68	6	10	6	12	16	11.42	33	29.6667	47.43
2	1	4.06	2.76	3.31	4.43	32.22	5	3	4	5	7.31	23	15	6	8	13	22	19	9.82	9	38.375	50.4
2	1	4.11	5.78	8.1	3.07	16.42	5	1	1	2	11.85	16	18.44	5	10	12	23	13	22.28	37	45.75	35
2	1	4.11	6.32	5.44	9.01	7.16	5	5	5	5	7.94	19	17.32	5	8	16	20	14	11.15	31	43.2857	34.2
2	1	4.07	6.64	8.41	4.2	7.93	5	1	1	4	9.81	17	17.83	2	1	2	16	12	0	32	36.2857	45.6
2	1	5	4.7	5.3	46.6	13.6	5	3	3	5	6	31	15.9	6	0	6	25	25	9.8	14	31.8	43.8
2	1	4.02	6.8	7.5	5.58	22.65	5	3	1	5	7	20	118.5	8	0	0	23	24	19.12	11	34.7	40.9
2	1	4.05	5.5	7.4	20.21	11.61	5	3	1	5	6	28	14.7	8	0	0	12	18	13.15	10	39.7	46.7
2	1	5	5.1	6.8	6.73	26.5	5	2	1	5	7	25	14.2	8	4	3	22	22	9.28	12	37.9	37
2	1	4.07	7.11	8.62	7.6	28.3	5	3	2	5	7	22	17.4	10	0	0	24	16	12.4	5	37.15	30
2	1	4.02	7.23	8.31	9.71	13.25	5	5	4	5	9.8	17	22.7	10	0	0	14	19	17.45	7	39.95	40
2	1	4.08	4.87	6.16	8.79	42.52	5	5	5	5	9.8	18	17.7	7	1	1	23	26	7	11	40.3	34
2	1	4.05	7.19	7.56	1.28	11.71	5	5	4	5	8.3	24	22	9	1	0	23	20	18.41	15	35.7	43
2	1	4.11	6.72	5.77	5.32	17.31	5	1	0	5	8.6	17	18.4	8	1	1	16	18	18.02	13	35.95	35
2	1	4.02	10.33	10.11	5.43	13.54	5	3	2	5	8.3	19	14.92	7	2	2	25	25	21.82	0	35.6	39
2	1	4.1	5.21	6.05	5.33	29.44	5	5	5	5	6.8	27	15.2	7	0	4	15	15	10.26	53	30.4	34
2	1	4.03	6.17	6.43	7.43	8.53	5	3	2	5	7.1	25	12.7	8	1	0	16	17	12.94	14	30.3	35.6
2	1	4.08	6.69	6.03	24.67	21.44	5	2	2	5	8.1	23	13.3	5	2	1	11	13	9.9	35	34.55	38.2222
2	1	4.04	5.94	6.41	8.81	8.17	3	1	1	1	8.4	15	20.4	8	0	3	24	20	15.2	11	35	35.6
2	1	4.07	2.5	3.87	8.18	7.18	4	4	5	5	6.6	19	16.7	5	1	1	25	26	8.64	13	34.05	40
2	1	4.11	4.7	6	9.6	11.5	5	1	1	1	6	26	15.3	8	2	4	19	21	10.5	12	30.9	39
2	1	5	6.1	7.8	8.5	10.1	5	2	2	5	5.4	20	21.3	8	8	8	14	18	8.9	12	29.3	50
2	1	5	7	5.4	2.2	38.7	5	3	3	5	5.2	24	22.4	8	13	11	22	22	8.4	10	30.6	47.43
2	1	4.11	5	5.4	21	14.6	5	5	5	5	6.27	24	11.8	9	6	5	19	12	12	12	35.1	50.4
2	1	4.08	5.3	6.7	6.1	22	5	5	5	5	5.9	22	22.5	7	8	10	24	21	12.4	36	34.1	35
2	1	4.08	6.5	6.4	11.8	10.3	5	3	2	5	6.3	19	23.4	10	7	8	17	21	9	13	33.3	34.2
2	1	4.1	3.5	4.7	5.9	28.1	5	2	5	5	7	20	19.1	7	4	7	17	14	7.5	15	33.4	45.6
2	1	5	5.2	5.7	12.9	15.6	5	5	5	5	6.1	24	15.4	7	13	10	16	13	10.1	25	28.1	43.8
2	1	4.02	5.8	8.7	3.9	45.2	5	1	1	5	6.1	23	17.9	7	3	3	18	19	17.5	50	29.8	40.9
2	1	5	3.4	5.8	6.6	12.7	5	2	2	5	6.6	20	23.6	6	4	7	25	27	12.8	10	32.2	46.7
2	1	4.04	4.5	5.4	6.5	23	5	1	1	3	6.4	19	22.6	6	3	6	22	18	8.8	11	33	37
2	1	4.04	3.5	6.5	1.2	12.4	5	3	2	2	7	21	18.2	2	7	7	17	17	19.4	19	25.3	30
2	1	4.1	6	6.9	2.7	17.6	5	5	5	5	5.9	23	19.6	4	7	8	17	19	20.6	17	33.1	40
2	1	4.04	16	7.3	5.5	43.9	5	1	1	1	6.9	19	28.4	3	9	8.6	24	24	17.7	0	32.6	34
2	1	4.11	7	7.4	9.2	37.7	5	4	2	5	8.6	17	14.6	6	1	1	27	22	18.3	5	35.5	43
2	1	5	6.7	7.8	9.7	22.7	5	4	4	5	6.9	27	17.6	4	12	11	9	14	8.9	10	34.2	35
2	1	4.9	5.6	5.5	7.3	19.7	5	4	4	5	7.1	21	15.3	5	5	6	12	13	11.6	17	31.2	39
2	1	4.1	4.6	9.5	8.9	21.8	5	4	3	3	6.56	26	15	5	11.2	13	21	18	13.7	19	26.4	34
2	1	4.1	3.2	3.7	4.1	14.8	2	2	2	2	5.2	19	18.3	7	5.5	7.5	23	25	10.6	10	29.2	35.6
2	1	4.1	6.2	6	9.1	30.4	5	5	5	5	6.06	18	17.1	6	13.8	14.1	18	15.7	6.16	18	20.9	40
2	1	4.03	6	7	9	23.8	1	1	1	1	5.4	29	18	6	9.7	9.1	22	21	9.8	7	31.25	34.71
2	1	4.08	5.6	8.5	10	12.3	2	2	2	2	5.6	21	18	2	13.3	13.7	20	28	12.8	6	33	35
2	1	4.02	6.4	8.2	11.4	10.7	2	3	1	2	5.5	21	16.7	4	13.6	13.1	29	31	12.7	4	29.35	34
2	1	4.06	4.3	8.5	6.3	6.8	1	1	1	1	6.5	21	18	3	14.1	13.7	20	20	16.1	4	29.6	42
2	1	4.05	6.4	6.3	10.4	43.3	1	1	1	1	5.6	24	17.3	6	4.4	11.8	30	26	14.8	6	29.65	39
2	1	4.01	7.2	7	20.9	14.6	1	1	1	1	6.1	23	18.6	7	11.6	11.9	23	19	14	15	26.85	43.75
2	1	4.05	6.2	7.9	7.8	22.4	5	5	5	5	5.78	20	21.7	6	6.7	5.5	26	26	24.2	11	32.35	41
2	1	4.09	7.36	7.67	22.22	23.07	5	5	5	5	7.12	22	20.07	7	3	0	27	21	13.92	36	38.87	56.8
2	1	4.07	7.55	8.3	9.28	20.71	3	5	5	4	7.35	17	21.13	9	0	3	16	16	13.9	39	34.1	47
2	1	4.04	6.41	3.64	7.28	46.29	3	3	2	3	5.64	23	15.37	8	1	4	18	18	12.22	42	26.86	43.5
2	1	4.02	3.03	2.88	6.34	6.29	3	3	3	3	6.03	22	20.99	9	20	16	19	12	11	33	29	42.57
2	1	4.01	3.92	3.14	7.91	8.85	5	4	5	1	6.93	26	23.32	6	3	6	16	17	10.91	30	35	38.2222
2	1	4.01	4.02	5.05	13	25	5	5	5	3	5.12	24	20.51	8	15	12	23	20	9.59	23	28	35.6
2	1	3.11	2.92	3.82	3.2	8.9	5	3	3	2	8.07	24	21.7	8	3	2	16	20	13.57	28	37	40
2	1	4.09	3.72	5.74	14.9	23.3	5	5	5	5	7.24	21	17.9	8	2	2	13	13	24.59	27	35	39
2	1	4.05	3.89	5	6.5	11.4	2	3	3	3	7.96	23	20	10	9	4	15	17	13.11	11	37	50
2	1	4.09	3.89	6.72	9.7	18.2	3	3	3	2	8.49	23	14.9	10	3	6	9	9	16.32	42	40	47.43
2	1	4.02	9.74	7.34	2.7	8.4	1	1	1	1	7.7	23	20.72	7	3	8	19	16	26.37	0	35	50
2	1	4.02	10.86	16.48	6	35.1	5	3	3	3	9.32	20	24.6	9	3	1	14	11	22.46	48	38.7	50
2	1	4.1	10.41	15.63	8.3	48.9	3	5	5	4	10.8	22	24.5	8	5	8	16	16	19.9	28	40.75	56
2	1	4	10.28	15.98	7.5	11.9	5	2	3	3	8.07	18	18.9	7	3	5	15	17	12.96	30	33.75	40
2	1	3.11	5.98	6.32	9.9	16.9	5	3	3	4	7.16	20	21.75	7	2	2	15	15	13.41	38	35.3	41.33
2	1	4.11	3.17	4.99	27.4	2.06	2	3	3	1	5.68	14	17.15	8	9	6	20	20	14.1	20	39.67	47.33
2	1	4.09	2.53	4.26	6.9	8.54	3	2	5	3	4.57	6	13.36	5	9.5	10	20	18	15.3	25	31.33	44
2	1	4	5.5	6.9	9.86	5.84	4	5	5	5	7.32	13	15.85	8	3	2	24	24	8.26	37	33.57	45.33
2	1	4.01	3.61	7.11	13.67	11.62	1	2	5	1	7.06	4	14.72	5	3	3	22	23	7.99	22	32.43	44.2
2	1	4.1	3.06	3.27	13.6	37.13	5	5	5	5	6.19	13	15.5	8	3	3.5	20	19	8.29	30	34.14	43.78
2	1	4.02	2.38	14.24	8.01	29.68	5	5	5	3	7.85	15	16.78	8	4	1.5	19	17	8.31	20	42.86	48.2
2	1	4.02	4.58	4.25	14.29	6.94	5	5	5	5	6.7	18	15.93	8	2.5	3.5	25	26	13.89	42	35.33	40
2	1	4.03	2.52	3.2	9.98	6.26	5	4	3	4	6.43	18	14.16	9	4	5	12	15	10.48	41	36.43	34.71
2	1	4.09	5.07	5.51	18.78	17.09	5	5	5	4	11.64	18	24.23	7	0	0	17	20	13.09	25	29.8	35
2	1	4.1	3.88	3.21	12.93	19.64	2	2	2	3	6.77	21	16.83	10	1	0	20	16	10.45	33	33.5	34
2	1	4.04	3.16	3.26	6.46	7.8	4	4	5	4	6.84	19	10.59	7	5	3	23	17	10.13	4	32	42
2	1	4.05	3.66	2.68	12.16	26.29	5	2	5	4	7.12	12	17.29	7	6	8	13	15	9.84	19	41.43	39
2	1	4.07	4.25	3.31	3.13	22.37	4	5	5	4	7.45	13	13.21	7	5	3	25	14	13.65	33	32.11	43.75
2	1	4.08	4.22	4.28	20.55	9.81	4	5	4	5	5.5	14	17.96	8	6	2	30	21	12.01	18	34	41
2	1	4.07	4.01	4.14	17.67	14.95	5	3	4	5	5.45	13	16.76	8	4	4	28	24	13.82	26	37	56.8
2	1	4	2.63	5.81	8.56	4.77	2	2	2	1	6.08	19	17.27	0	3	1	27	16	16.37	37	53.67	47
2	1	4.06	4.99	5.2	6.87	9.03	5	4	5	3	6.5	24	13.99	5	6	7	21	15	6.55	0	27.11	43.5
2	1	4.08	6.57	6.8	4.26	6.85	5	2	5	2	7.32	23	13.68	4	7	7	15	8	7.73	25	32.5	42.57
2	1	4.08	3.21	3.3	4.53	23.62	5	5	4	2	7.18	20	14.04	2	3	5	20	16	9.49	0	36.25	38.2222
2	1	4.02	6.41	6.5	4.85	15.46	4	3	4	3	7.17	13	12.1	6	7	8	11	12	8.82	11	38.78	35.6
2	1	3.1	10.35	11	6.6	34	5	2	5	4	8	16	23.6	5	9.5	10	16	12	12.7	19	42.2143	40
2	1	5	7	7	9.95	18.9	5	5	5	5	7.4	19	19.6	6	10.5	8	11	17	10.29	7	35.3125	39
2	1	4.09	6.77	7	20.4	9.54	1	1	1	1	9.6	22	19.3	5	9.5	15	22	17.5	6.7	8	40.3333	50
2	1	4.06	6.2	6.5	12	23.4	2	1	1	1	6.7	17	14.3	3	12	13	8	6	9.9	0	41	47.43
2	1	4.01	9.7	9.8	5.59	21.5	1	1	1	1	5.59	19	13.5	3	9	13	17	8	9.29	40	43.8889	50
2	1	4.1	7.2	7.8	7.3	22.5	1	1	1	1	5.6	10	14.5	6	15	10	16	17	6.24	0	36.1667	50
2	1	4.07	4.9	5	6.58	9.82	4	4	4	4	6.64	15	15.5	6	14	6	21	17	6.18	0	38.5714	56
2	1	4.07	10.3	11	30	3.97	4	3	4	4	6.3	12	13.7	7	12	12	21	17	7.55	17	37	40
1	2	5	5.27	4.35	18.8	18.5	3	2	4	3	6.54	17	18.6	6	19	17	11	13	9.1	25	35.1	41.33
1	2	6.01	6.18	9.58	23.16	38.15	5	3	4	4	6	20	16.34	6	4	5	18	15	10.57	26	35.4	47.33
1	2	5.11	6.17	5.78	14.35	18	4	4	3	4	7.63	19	14.47	6	4	3	14	10	10.9	4	44.2857	44
1	2	5.02	5.52	4.61	4.28	14.06	5	3	2	3	6.65	18	17.55	7	0	3	17	20	9.1	13	35.5556	45.33
1	2	6.01	6.73	5.48	17.95	6.85	5	5	5	5	5.94	19	15.98	5	2	3	22	20	11.64	24	32.8889	44.2
1	2	5.03	8.03	6.86	31	9.42	5	5	4	4	6.06	24	24.92	6	3	2	14	15	8.81	32	36.125	43.78
1	2	6.01	6.12	7.01	23	21.4	4	3	3	3	7.7	21	17.93	3	3	5	12	16	8.64	45	31.3333	48.2
1	2	5	5.53	6.41	37.9	19.05	5	4	3	5	6.36	25	20.74	9	3	2	24	22	6.03	55	36.5	31
1	2	5.09	7.1	6.77	42.4	14.45	5	4	4	4	6.06	22	22.45	7	4	3	18	15	7.97	44	41.8	36.8
1	2	5.07	8.32	6.6	42.38	24.56	5	3	2	4	7	18	22.51	5	3	2	6	5	9.76	0	30.9	37
1	2	6	8.48	7.74	72.68	19.6	5	2	1	3	6.09	23	19.23	9	2	4	12	12	10.25	44	26.6667	33.5
1	2	6	8.03	8.52	28.21	15.13	5	4	5	4	5.44	21	20.68	7	9	6	17	14	9.07	6	38.5	37.57
1	2	5.11	7.2	6.98	66.51	20.77	5	5	4	4	6.56	25	19.33	9	6	8	13	17	9.33	20	27.6	38.2
1	2	5.02	5.76	5.65	6.72	17.2	5	5	5	4	6.76	23	14.4	8	1	2	19	15	10.65	0	36.4444	37.2
1	2	5.08	4.5	4.4	4.35	5.06	5	5	5	5	6.65	25	13.51	6	4	3	11	9	10.34	26	34	42.65
1	2	5.11	5.4	5.1	11.34	8.08	5	4	4	5	6.72	26	12.66	6	3	2	19	17	9.18	46	38.7	47.67
1	2	5.09	5.17	5.71	35.63	16.17	5	5	5	5	6.64	23	12.69	4	6	8	14	19	8.31	35	34.6	40
1	2	5.09	2.19	3.92	22.05	11.88	5	5	5	5	5.27	22	12.64	5	12	16	16	16	8.9	20	31.6	41
1	2	5.05	4.33	6.38	24.76	12.58	5	5	5	5	6.35	25	20.41	5	16	13	10	5	10.49	36	38.4	47.3
1	2	5.07	3.96	4	5.27	10.26	5	4	4	5	6.09	25	13.4	4	6	5	13	15	6.59	0	36.5	44
1	2	6.01	4.33	3.79	7.58	13.8	5	5	5	5	7.93	24	13.51	5	4	5	10	12	7.24	31	37.125	47.53
1	2	5.01	3.8	4.53	30.46	9.24	5	5	5	5	5.25	29	13.87	6	11	12	9	5	6.69	47	39.4	43.5
1	2	5.05	5.16	6.05	26.9	15.66	5	4	4	5	6.33	19	14.53	6	4	5	19	13	6.66	9	36.6	47.8
1	2	4.04	7.94	6.96	9.13	9.62	5	3	3	5	5.56	21	14.17	7	3	3	10	16	11.82	0	37.6	46.2
1	2	5.06	4.61	5.14	37.68	12.79	5	4	3	4	5.47	23	13.14	4	4	4	22	12	8.54	35	35.7	43
1	2	5.09	4.83	5.48	52.62	8.17	5	5	5	5	5.94	27	13.36	5	4	4	13	20	7.41	24	32.2	47
1	2	5.1	4.39	5.63	37.23	8	5	4	5	5	5.52	21	11.26	8	10	8	18	14	10.76	20	27.9	45
1	2	5.11	4.29	5.5	41.89	20.45	5	5	5	5	5.62	21	14.79	5	2	3	18	16	14.03	20	31.9	42
1	2	5	6.22	7.28	7.63	11.75	5	5	5	5	7.7	22	17.51	6	5	6	20	18	13.11	20	35.8	45
1	2	5.09	5.52	5.86	79.94	7.06	5	5	5	5	6.5	24	15.04	8	8	11	21	15	6.37	49	29.7	35
1	2	5.06	4.42	5.65	92.15	4.7	5	5	5	5	5.41	26	13.07	2	15	13	21	19	5.98	50	33.6	44
1	2	5.03	4.95	4.84	15.82	13.23	5	4	4	3	4.3	27	13.61	9	20	25	17	21	7.01	23	34.7	44.2
1	2	6	8.77	7.92	15.82	13.23	3	4	5	4	6.06	23	16.07	7	13	15	14	12	6.13	23	31.1	43.8
1	2	5.09	5.26	7.04	22.42	12.04	5	4	4	4	5.66	25	13.42	3	15	14	12	16	5.6	41	28.9	38.2
1	2	6	4.33	4.23	13.35	39.48	4	5	3	3	5.44	24	13.53	5	15	15	15	17	5.65	15	36.3	45.14
1	2	5.09	6	5.2	30.8	30.3	5	5	5	5	6.1	23	15.7	6	11	7	11	11	5.4	49	31.5	38
1	2	5.07	4.9	5.1	9.9	11.9	5	4	4	5	7.2	23	16.2	2	10	15	17	16	8.9	45	38.2	43.77
1	2	5.03	4.9	5.5	33.1	24.4	5	4	4	5	5.9	22	14.4	3	13	13	12	10	8.9	47	41.9	38.43
1	2	5	5.6	3.8	19	15.9	5	5	5	3	6.6	23	16.9	2	5	9	18	18	7.3	33	37.9	39
1	2	5.05	5.6	3.8	36.9	27.1	5	4	4	5	6.4	24	14.7	3	4	4	10	13	6.5	41	34.1	43.6
1	2	5.07	6.4	5.5	24.2	34.3	5	4	4	5	6.3	23	13.8	7	0	0	18	19	7.3	43	33.7	45.14
1	2	5.1	6.1	6.2	46.5	9.9	5	2	2	2	6.3	20	14.6	5	3	5	26	28	8.1	34	29.4	44.25
1	2	5.11	7.7	8.4	14	10.4	4	2	2	2	5.3	24	17	5	5	4	16	20	9.6	43	35.9	35
1	2	5.03	3.6	5.1	11	11.8	5	4	3	5	5.8	20	16.7	4	6	7	12	7	6.8	14	29.5	39.5
1	2	5.1	2.4	3.9	53.2	41.1	5	5	4	5	6.9	21	14.8	2	4	4	18	20	9.2	24	30.1	31.25
1	2	5.1	3.2	4.8	15.2	17.3	5	4	4	5	6.5	27	10.1	4	1	1	16	16	6.1	44	25.9	30
1	2	5.11	4.8	5.1	3.3	5.6	5	3	2	5	5.8	22	10.5	6	2	1	11	12	10.1	13	34.5	37.3
1	2	5.07	5.4	6.2	19.5	20.2	5	4	4	5	5.3	22	12.3	4	1	1	20	19	9.1	44	30.5	37.67
1	2	6	3.7	4.6	54.4	10.6	5	5	3	5	4.9	21	13.7	0	0	0	15	20	6.7	31	31.7	40
1	2	6.03	4	4.9	18.4	15.4	5	5	5	5	6.1	23	11.7	5	1	0	8	10	10.1	41	23.5	41.33
1	2	5.09	7	6.1	3.8	8.6	5	5	5	5	6.5	22	15.4	4	0	2	19	22	10	40	21.9	37.3
1	2	5.03	9	8.5	15.9	47.6	5	5	5	5	7.5	23	19.4	4	0	0	20	20	9.8	28	34.7	44
1	2	5.07	3.6	4.6	13.7	21.5	5	4	5	5	6	22	12.1	6	0	4	8	10	10	10	30.1	35.33
1	2	6.01	4.5	4.8	20	26.3	5	5	5	5	6.2	24	13.7	6	4	6	19	19.6	7.4	49	30.7	44.2
1	2	6	5.9	7	24.8	10.9	5	5	5	5	5.5	23	15.3	7	1	1	16.5	9	7.6	24	27.9	43.78
1	2	5.11	4.7	4.7	31.8	9	5	1	5	5	5.8	25	14.6	7	5.7	5.8	13.6	16.2	7.1	39	20.5	38.2
1	2	5.11	3.5	5.6	46.7	8.5	5	5	4	5	6	25	13.1	7	2	2	14.5	15.3	8.6	38	29.8	45.14
1	2	6.01	4.4	7.3	40.2	26.2	5	5	4	5	5.6	20	13.4	7	14.2	8	21.8	17.7	8.6	22	25	38
1	2	5.11	4	4.6	24.8	9.7	5	5	5	5	6	21	12.2	8	7.1	7.5	20.8	18.2	7.5	25	17.2	34.8
1	2	5.05	8.3	7.6	29.7	9.7	5	5	5	5	6	21	14.4	5	7.3	8.8	16.4	11.5	7.2	22	28.3	38.43
1	2	5.02	7.5	7	26.4	7.3	1	1	1	1	5.7	21	17	5	11	9.7	12.5	15	9.1	13	33.3	49
1	2	5.06	6.7	10.4	13.8	16.2	3	2	2	2	7.1	21	18.3	5	12.6	13.3	14.8	13.3	12.2	24	25.9	43.6
1	2	5.02	4.8	5.7	26.8	19.3	5	2	1	5	5.2	28	15.1	5	7	8.9	10.5	11.8	11.8	14	28.2	45.14
1	2	5.08	7.9	9.1	14	7.8	5	2	1	5	6.7	25	19.3	5	1	1	13.5	14	10.8	45	32.1	44.25
1	2	5.08	7.3	6.3	15.2	40.9	5	5	5	5	6.1	23	13.8	4	4.2	4.1	21	17.8	6.6	29	29.2	42
1	2	5.08	9.2	8.3	7.3	16.9	5	5	5	5	6.2	23	19.2	2	1	1	19.2	18.5	7.2	43	30.3	39.5
1	2	5.09	5.7	6.1	14.8	12	5	3	2	5	6.1	26	17.2	4	12.6	15.1	16.8	13.7	13.2	13	28.8	31.25
1	2	5.1	4.2	5.1	20.2	6.9	5	5	4	5	6.3	29	13.7	6	20.5	20.5	16	12.8	9.3	40	27	39
1	2	5.04	5.7	4	8.4	9.7	5	4	2	5	6	20	20	4	2.5	3.5	9.5	13.3	7.6	44	38.6	47.3
1	2	6	5.8	5.4	37.6	38.1	5	3	2	5	6.1	25	16.7	1	7.8	3.5	21	18.7	5.9	32	30.8	35
1	2	5.02	4.9	5.9	7.3	13.2	5	4	4	5	7.2	23	19.5	5	4.6	2.6	12.4	11.5	13.3	31	26.9	34
1	2	5.02	3.6	5.3	24.7	6.7	5	4	2	5	5.8	20	17.1	4	4.6	3.9	7.6	6.6	10.6	26	33.1	42
1	2	5.05	7.2	9.2	15.8	22.8	5	5	4	5	6.5	23	23.2	4	1.8	3	19.5	16.8	13.4	28	27.2	39
1	2	5.03	3.9	4.6	17	21	4	5	5	5	6.3	18	20.8	7	12.3	8.8	24	20.5	7.6	21	34.02	43.75
1	2	5.05	6.2	4.4	120	58.5	5	5	5	5	5.6	24	13.8	5	11.7	15.2	17	16	8.2	25	26.4	41
1	2	4.07	6.2	4.7	14.7	12.2	3	3	3	5	6.6	23	17.1	4	14.5	14	15	12	9.9	27	29.95	46.8
1	2	5.01	3.1	5.2	3.7	13.8	5	5	5	5	6.4	21	19.6	4	10.7	16.7	16	16	8.5	27	33.6	47
1	2	5.04	6	6.78	34.8	11	3	2	4	5	5.3	25	16.2	7	13.3	10.7	17.5	14	8.2	23	33.5	43.5
1	2	4.06	4.2	5	28.8	10.9	1	1	1	1	7.2	22	14.7	5	12	11	19.5	19	10.1	7	37.6	42.57
1	2	5.03	5.1	5.66	28.5	22.7	1	1	1	1	6.9	22	15.7	5	8.1	6.5	18	19	14.2	26	36	43.5
1	2	6.01	4.1	5.3	22.7	14.7	5	5	5	5	4.8	28	12	4	15.4	17.5	17	14	11.3	44	29.6	35.6
1	2	5.11	2.41	2.31	16.6	45.5	5	4	5	5	6.96	23	8.67	2	10	10	26	25	10.2	38	28.6	40
1	2	5.07	4.84	6.17	21.56	22.47	5	4	4	5	7.14	24	9.88	4	14	15	12	10	11	49	42.14	49
1	2	5.05	4.08	3.54	3.79	19.84	5	5	5	5	6.83	23	11.32	6	17	17	15	18	8.34	25	50.2	59
1	2	5.05	3.54	3.8	8.35	8.35	5	5	5	5	7.22	27	12.6	4	3	3	18	18	7.98	37	54.57	57.43
1	2	5.11	3.12	4.25	15.26	21.12	5	3	5	5	7.12	22	12.89	0	16	12	35	12	6.91	39	27.7	40
1	2	5.02	3.97	3.78	5.72	7.76	3	3	2	2	7.96	20	6.98	5	3	1	3	30	5.32	33	37.25	45
1	2	5	3.24	3.2	18.71	17.75	4	5	5	5	7.08	23	13.28	4	15	10	19	11	5.57	51	35.71	43.7
1	2	5	3.43	4.87	53.73	32	3	3	3	2	7.73	20	12.78	4	16	18	26	16	5.61	45	37.75	46
1	2	5.09	2.58	2.43	10.54	11.28	4	5	4	4	7.89	23	11.92	6	3	13	22	14	7.29	51	33.86	43
1	2	5.06	2.26	2.49	24.12	17.04	4	5	5	3	6.57	18	9.57	6	10	3	20	21	11.03	15	37	47.33
1	2	5.04	2.36	2.69	26.18	15.23	5	4	4	5	8.01	18	13.06	7	6	6	16	12	7.1	43	40.89	48
1	2	6	2.18	2.66	18	32	5	5	5	5	8.42	20	12.85	7	17	14	7	7	5.81	39	33.25	45.33
1	2	6	3.12	2.93	4.47	15.65	3	5	5	5	8.82	21	12.78	7	5	1	29	26	7.11	4	34.78	44.2
1	2	5.11	2.63	2.91	16.37	30	5	5	5	5	8.89	16	13.76	7	0	0	31	27	4.31	35	35.86	43.78
1	2	5.09	11.08	12	22.79	19.95	5	5	2	5	6.19	19	14.13	8	13	7.5	15	13	6.16	23	44.4	48.2
1	2	5.11	6.73	7	11.37	52.91	4	1	3	1	5.62	27	11.58	5	16	17	5	7	7.57	18	43.17	45.14
1	2	4.1	5.74	6	5.91	22.68	5	5	4	4	6.96	23	16.37	5	7.5	10.5	16	17	11.38	0	43.25	38
1	2	5.02	5.35	5.8	12.9	8.15	5	5	3	2	7.95	17	13	5	10	14	15	18	7.79	0	38.75	34.8
1	2	5.08	5.3	5.6	11.6	13.58	5	4	5	4	5.9	26	13	3	9.5	9	13.5	19	9.2	21	43.375	38.43
1	2	5.1	4.6	5	7.1	14.85	5	1	1	2	5.5	26	12.4	5	11.5	14	5	8	8.4	15	34.2857	49
1	2	5.04	4.1	5	3.3	6.3	5	1	1	1	7.9	24	17	1	6	10.5	9	6	7.6	24	37.2	43.6
1	2	5.06	3.7	4.5	5.2	10.6	5	1	1	1	7.6	25	14.6	6	10.5	10	13	8	7.6	21	50	45.14
1	2	6	9.63	10.1	13.2	36.2	5	5	5	5	7.33	19	15.08	6	8	6	17	20	8.9	21	37.875	44.25
1	2	5.07	9.66	10	33.29	64	3	3	4	3	6.78	15	15	1	9	5	16	20	9.9	29	35	42
1	2	5.07	13.5	14	29.7	75	4	4	4	4	5.8	18	12.6	5	19	18	12	10	12	42	36.4	39.5
1	2	5.06	16.3	16.7	11.8	36.13	4	4	4	4	5.7	18	12.93	4	14	3	10	13	11	53	37.25	31.25
1	2	5.06	6.66	7	6.9	49.49	4	4	4	4	6.49	17	17.71	1	14	14	1	4	10	52	50	39
1	2	5.05	9.69	9.8	45.91	25.74	5	5	5	5	5.88	21	14.27	2	10	11	14	9	9.9	53	37.8571	37.3
1	2	5.11	15.8	16	11.06	29	5	5	5	5	7.53	19	12.92	3	10	9	13	6	11.1	50	32.3333	42.5
1	2	5.03	10.2	11	18.25	60	5	3	3	3	8.06	18	8.5	9	8	6	12	11	11.2	43	44.2	43
1	2	5.03	7.9	8	16.18	60	5	4	4	4	7.5	19	11.8	5	9	8	6	7	10	17	36.8571	45
1	2	5.02	10.07	11	3.6	11.18	3	4	4	3	8.7	18	7.35	2	11	10	15	10	11.3	35	43.75	41
1	2	5.01	12.47	13	12.59	37	2	5	5	2	7.57	17	8.2	4	3	9	18	17	9.8	46	43.3333	56
1	2	5.01	8.09	8.9	6.35	9.85	5	3	4	5	8.4	16	7.66	0	17	15	11	10	11.4	12	36.8	47
1	2	5	5.4	6	2.46	8.6	3	3	1	2	8.36	13	9.6	3	11	7	15	13	11.2	22	37.125	43.5
1	2	5	7.4	7.6	80	6.43	2	2	1	2	6.79	24	11.37	4	7	9	19	17	7.2	23	40.125	44.5
1	2	5.04	7.18	7.4	26.58	20.5	2	2	1	2	7	16	10.6	6	12	14	4	4	7.5	31	40.2	38
1	2	5.04	8.9	8.7	10.5	11.8	0	0	0	0	8.7	7	18.2	6	4	4	6	6	13.5	18	41.3333	58
2	2	5.04	4.31	6.03	15.3	13.86	5	5	5	5	5.88	23	15.91	8	2	4	13	13	9.94	27	41.7	54
2	2	5.04	5.31	7.71	12.28	29.65	5	3	3	4	5.58	19	16.95	4	1	2	16	10	9.18	20	42.6667	42.6
2	2	5.05	8.47	7.82	22	10.84	5	3	4	4	6.13	19	16.55	4	3	3	15	19	10.21	0	41.8889	40
2	2	5.02	7.28	5.98	49.3	10.06	5	4	3	4	5.66	28	17.3	3	2	3	16	14	10.1	23	36.8889	45.14
2	2	5.06	5.98	7.08	15.89	9.98	5	1	0	3	5.9	26	21	6	3	1	18	13	10.6	17	33.5	28
2	2	5.04	5.75	7.17	13.99	21.67	4	1	1	3	5.8	27	15.03	6	1	3	10	12	9	24	28.8	34.78
2	2	5.05	4.24	8.53	10.71	10.56	5	4	4	5	6.14	25	18.11	6	2	3	16	19	8.7	21	37.8571	38.43
2	2	5.1	5	5.6	7.73	22.52	4	1	1	2	6.16	25	16.81	8	15	6	18	15	9.69	18	37.8571	39
2	2	5.02	7.15	7.85	21.84	8.3	5	5	5	5	6.27	25	18.15	5	3	2	14	9	8.72	21	42.6667	43.6
2	2	5.03	4.83	5.3	17.91	23.83	5	3	4	4	6.52	27	16.65	7	4	4	16	18	9.97	18	31.6667	45.14
2	2	5.07	9.17	6.25	18.97	18.51	5	4	3	4	4.75	25	15.51	4	3	4	18	16	7.64	30	27.6667	44.25
2	2	5.09	5.05	6.13	48.7	15.23	5	4	4	5	5.36	17	18.33	7	3	3	10	9	10.2	30	28.6667	35
2	2	5.04	4.71	5.34	19.48	15.3	5	5	5	5	5.63	22	16.78	9	2	2	19	18	8.34	37	26.5	39.5
2	2	5.02	4.31	6.47	19.01	6.76	5	3	5	5	6.32	25	15.11	9	2	2	10	15	10.81	31	37.3333	31.25
2	2	5.08	8.13	8.02	35	29.67	5	5	5	5	6.02	22	23.9	4	2	4	13	17	8.67	29	31.375	30
2	2	5.02	6.44	7.99	29.8	9.4	5	5	1	5	8.35	22	21.46	2	1	2	15	15	14.18	0	34.5556	37.33
2	2	5.11	3.7	3.45	76	4.65	3	3	2	5	4.54	33	10.28	1	5	6	13	10	5.44	17	29.9	40
2	2	5.04	4.21	4.02	33.7	7.33	4	3	3	4	6.02	26	11.29	6	4	2	12	16	6.87	17	34	44.7
2	2	5.04	3.48	3.47	32.55	7.1	5	5	4	5	5.95	25	12.51	4	3	2	9	10	9.06	27	32.4	35.9
2	2	4.11	4.7	4.7	23.73	4.38	5	4	4	5	5.48	29	15.1	5	4	6	22	19	7.9	19	38.4444	44
2	2	5.05	4.58	5.85	25.74	10.22	4	4	4	4	6.75	20	17.72	3	3	2	16	7	5.97	0	35.6667	42
2	2	5.05	6.54	5.38	5.18	4.89	5	4	4	3	6.24	27	13.99	4	2	1	11	10	12.9	35	28.2	39
2	2	6.03	5.6	5.38	5.03	6.52	5	3	4	5	6.14	25	12.34	7	0	0	15	10	8.85	41	35.7	43.75
2	2	5.08	3.89	4.55	9.36	10.73	5	4	4	4	6.67	20	16.39	3	3	0	20	9	7.3	28	30.8	41
2	2	5.09	5.59	6.07	58.06	8.62	5	5	5	5	5.58	21	15.72	6	3	8	13	9	6.29	30	28.6	36.8
2	2	5.05	4.65	6.19	15.27	14.8	5	1	1	2	6.29	26	14.8	7	0	1	15	16	16.32	0	37.2857	47
2	2	5.07	3.51	4.1	76	11.24	5	5	4	5	6.36	28	12.37	5	7	6	13	15	5.94	51	35.2222	43.5
2	2	5.05	4.01	5.3	11.26	7.36	5	4	4	5	5.6	21	13.06	6	4	4	24	18	7.46	5	36.2	42.57
2	2	6.01	4.08	5.47	9.69	9.69	5	4	2	5	5.5	21	16.43	7	3	4	21	12	14.96	7	37.2	38.2222
2	2	5.09	4.73	4.67	11.23	11.23	5	3	3	5	6.22	27	14.93	0	0	1	15	15	9.93	11	32.4	35.6
2	2	5.02	6.66	5.88	8.89	8.89	5	5	5	5	6.53	25	10.62	7	4	5	10	13	6.2	24	27	40
2	2	5.07	4.53	4.27	13.8	13.8	5	5	5	5	5.22	28	10.96	7	3	1	12	13	4.51	11	33.1	39
2	2	5.07	5.01	7.01	12.1	12.1	5	4	4	5	5.98	30	9.53	5	4	2	12	10	7.96	6	24.4	50
2	2	5.04	8.1	7.5	25.29	8	5	3	2	3	4.7	25	21.03	7	2	8	23	20	12.1	20	35.4	47.43
2	2	6.03	5.95	5.26	6.13	11.63	5	5	3	5	6.34	23	18.16	8	5	5	19	22	11.96	16	34.7	50.4
2	2	6.02	5.8	5.16	22.3	23.54	5	5	5	5	4.39	28	17.24	5	5	8	26	21	6.88	34	22.3	35
2	2	5.02	6.7	6.36	22.42	12.04	5	4	3	5	5.87	22	14.95	6	6	4	22	17	7.26	41	24.3	34.2
2	2	5.02	6.94	7.54	13.35	39.48	3	1	1	0	5.52	19	14.5	8	4	6	16	17	18	15	38.1	45.6
2	2	6.01	5.89	5.67	9.53	6.54	5	0	1	1	6.58	23	15.49	2	1	1	13	18	14.55	27	33.2	43.8
2	2	5.05	3.1	4.3	14.1	21.7	5	5	5	5	6.2	22	14.8	9	1	0	23	21	6.9	21	30.2	40.9
2	2	5.1	4	5.3	31.3	10.9	5	4	4	5	6.4	25	13.6	7	7	3	18	18	7.8	26	36.4	46.7
2	2	5.02	4.2	4.7	26	15.2	5	3	3	5	6.2	21	14.8	3	4	4	19	17	8.1	18	31.4	37
2	2	5.02	4.5	5.2	49.6	23	5	4	5	5	5.7	26	16.6	5	6	5	18	16	11.8	17	25.5	30
2	2	5.02	5.8	5.4	29.2	23.6	5	4	2	5	5.1	27	14.6	6	4	4	18	18	8.5	34	30.8	40
2	2	6	4.4	6.5	16.9	7.8	5	5	4	5	6.2	20	13.2	2	0	0	23	21	6.5	26	23.6	34
2	2	6.01	3.7	5.9	38.6	6.2	5	4	4	5	6.2	21	12.8	3	0	0	20	20	8.6	62	32.9	43
2	2	6.01	6.1	7.2	48	11.7	5	5	5	5	6.4	21	12.2	2	0	1	15	10	5.8	42	23.4	35
2	2	5.1	4.5	5.7	11.1	27.1	5	3	1	5	5	22	12.5	3	0	1	13	14	6.9	34	29.3	39
2	2	5.06	7.1	7.9	8.6	12.9	5	4	4	5	5.4	26	15.1	7	0	4	20	16	6.7	24	26.8	34
2	2	5.06	3.6	4.2	6.7	47.6	5	5	5	5	5.1	29	10.1	2	1	1	14	16	5.5	60	26	35.6
2	2	5.08	3.7	2.9	33.1	25	5	4	4	5	4.6	25	12.5	3	1	6	10	10	5.5	66	32.6	34.6
2	2	5.11	3.3	5.9	15.1	54.5	5	4	4	5	6.9	22	11.5	2	0	2	17	20	7.9	13	37.7	40
2	2	5.06	4.8	5.7	12.1	5.8	5	2	2	5	5.5	21	10.9	8	4	6	14	16	7.8	9	35.2	39
2	2	5.09	4	3.1	6.4	19.4	5	2	2	5	6.8	20	13.1	6	0	1	15	25	6	44	28.4	32
2	2	5.05	4	6	77.7	8.6	5	5	5	5	5.4	24	13.7	7	0	0	19	21	8.6	47	32	36
2	2	5.11	6	8.2	10	16.2	5	4	3	5	6	21	16.6	4	0	1	19	13	9.4	39	34.6	39.2
2	2	5.02	6.4	6.4	47.4	15.8	5	3	2	5	6.7	22	14.4	4	3	1	27	21	9.9	41	26.5	43.3
2	2	5.02	6.9	6.6	2.1	37.3	3	0	0	5	6.1	21	18	2	9	9	14.5	16.5	10.8	12	28.8	35.4
2	2	5.09	4.9	4.8	13.5	9.1	5	5	5	5	4.8	24	11.6	5	1	1	18.2	15.5	6.1	30	25.5	38.6
2	2	5.11	6.7	6.1	33.6	11.9	5	3	3	5	5.9	23	17.5	6	9.8	9.5	18	16.3	8.9	31	23.8	34.8
2	2	5.1	9.3	7.7	52.2	12.3	5	4	4	5	7.2	21	15.3	8	1	1	17	14.5	9.1	37	25.2	38.9
2	2	5.11	4.1	5.9	13.4	42.3	4	4	5	5	5.8	25	13	9	5.8	5	8.6	9.7	9.8	44	21.2	35.7
2	2	5.08	4.3	5.7	17.4	18.5	5	5	4	5	5.3	23	13.6	2	6	6	19.5	15.2	5.7	31	24.4	34.5
2	2	5.08	8.5	8.1	7.2	12.2	5	5	5	5	6.1	23	16.5	9	1	1	21.2	27.6	12.4	34	21.1	32
2	2	5.05	9.9	7.4	15.2	13.4	5	5	3	5	6.8	17	13.9	5	1	1	22.2	23.6	9.1	36	26.6	38
2	2	5.05	10	8.5	11.5	14.1	5	3	1	2	6.5	21	14.6	4	14	13.8	13.5	11.5	11.2	10	25.9	36
2	2	5.05	7.2	7.5	4.3	27.2	5	3	3	5	6.3	27	17.5	6	1.6	2.9	17.7	12.8	9.5	20	35	39.5
2	2	5.1	11.4	10.9	3.4	12	5	3	2	5	5.6	25	16.6	5	1	1	19.7	17.2	11.7	50	31.5	39.3
2	2	6.01	3.68	4.17	120	8.6	5	5	5	5	4.3	30	11.1	7	7.1	5.5	20	19	7.85	32	28.6	35.6
2	2	5.06	3.87	3.2	7.7	10.4	3	3	3	5	5	26	14.5	2	8	7.8	27	24	6.65	37	20.35	43.4
2	2	5.05	5.1	2.9	30.8	26.78	3	3	3	5	5.4	23	11.6	7	11	12	20.5	16	7.1	35	32.28	45
2	2	5.09	3.1	2.87	120	13.8	5	5	5	5	6.4	24	14.1	9	9.4	9.7	25	16	7.7	34	29.35	34
2	2	5.05	6.5	4.6	11.7	14.8	4	4	4	5	5.1	26	16.58	6	5.5	7.8	20	18	7.7	27	32.8	42.4
2	2	5.02	7.6	6.9	14.7	59.5	5	5	5	5	6.8	24	17.3	3	8.7	7	17	14	9.1	18	29.75	34.5
2	2	5.11	3.5	6.1	3.3	16.2	4	3	5	5	5.9	29	10.9	4	9.7	8.5	21.5	20.5	8.1	36	28.9	45
2	2	5.07	5.5	5.3	17.7	29.5	1	2	3	5	5.8	24	11.2	6	9.8	14.4	22	16.5	9.17	46	31.6	34
2	2	4.11	6.1	4.2	4.8	15.9	3	3	3	3	7.3	24	15.1	3	16.8	17.7	20	13	14.2	14	22.1	32
2	2	5.03	3.4	4.5	31.1	14	5	5	5	5	5.4	29	12.3	4	4.7	4.5	16.5	18	9.3	50	29.6	29
2	2	5.09	3.05	3.31	10.39	4.4	4	4	2	4	8.53	20	9.36	4	1	1	20	28	8.68	35	37.83	45
2	2	5.1	3.63	2.99	9.4	7.9	4	4	5	4	6.7	20	11.2	8	0	5	14	18	9.88	10	37.3	46
2	2	5.09	5.34	5.56	26	40	4	5	4	4	6.2	17	18.32	3	2	6	16	27	10.41	47	36.4	43.4
2	2	5.09	2.98	2.55	11.8	15.99	4	5	5	5	6.83	25	8.1	2	1	1	32	14	5.53	24	41	34
2	2	5.09	5.34	4.7	9.32	8.32	5	2	3	3	8.54	20	17.5	3	1	1	15	26	8.36	20	34.86	43.5
2	2	6.2	2.18	2.26	53	46	5	5	5	5	6.92	24	13.21	7	1	0	21	17	5.15	20	40.5	43
2	2	5.8	2.58	2.26	10.61	30.73	5	5	5	4	7.91	24	18.37	2	7	9	16	22	6.37	29	42.67	46
2	2	6	3.28	3.4	18.93	10.38	5	3	5	3	8	23	15.9	3	1	1	30	23	10.38	25	33.89	34.7
2	2	5.07	3.93	4.53	24	11.39	5	5	5	5	7.12	25	17.07	2	9	7	20	9.5	6.43	30	35.88	32
2	2	5.06	2.89	5.91	12	33	5	5	5	5	9.36	19	13.25	8	7	6	29	27	9.85	46	30.9	31.8
2	2	5.06	4.25	5.32	10.94	13.24	4	5	5	4	7.24	24	16.76	6	0	0	23	20	8.88	34	39.86	45
2	2	5.03	5.43	5.66	4.56	26.54	3	2	1	4	8.32	20	17.5	7	2	5	27	26	8.32	48	30.4	34
2	2	5.03	3.47	3.2	4.65	3.77	3	1	3	3	6.33	20	18.09	4	3	6	24	26	7.42	39	30.33	31.5
2	2	5.02	3.07	3.77	2.93	22	4	3	3	4	8.23	25	12.33	4	1	1	27	25	7.81	44	37.5	40
2	2	5.02	2.8	4.12	9.24	27.65	5	4	5	4	8.27	23	13.91	2	1	2	18	15	9.09	42	35.88	45
2	2	5.01	3.06	3.07	2.43	30	5	3	5	3	7.78	24	10.56	5	1	1	28	29	5.66	18	36.5	41
2	2	5.01	2.46	4.72	2.17	24.31	2	3	2	2	8.62	26	6.53	6	17	1	29	23	10.52	13	50	53.2
2	2	5	5.11	3.06	16	10	5	3	3	3	7.07	25	11.23	8	0	1	16	24	5.28	42	27.8	37.67
2	2	4.09	2.63	2.76	15.66	8.4	4	5	5	5	9.65	17	11.64	9	3	8	25	23	16.23	15	32	40
2	2	5.05	3.15	3.68	3.46	22.36	1	1	1	1	7.23	19	11.93	2	1	0	19	18	9.43	42	34.5	41.33
2	2	5.06	3.42	3.93	45.21	17	5	3	5	4	6.24	18	12.14	9	10	2	17	15	5.11	39	38.56	47.33
2	2	5.04	1.59	3.98	3.96	10.66	5	3	4	3	7.59	17	12.45	5	1	2	31	15	6.94	19	42.67	44
2	2	4.03	8.18	8.5	7.46	5.55	5	4	5	3	5.72	27	13.49	4	4	5	15	15	6.84	7	32.43	45.33
2	2	6	5.54	6	1.8	20.04	3	3	1	3	5.24	22	10.29	6	14	15	12	8	7.15	21	34	44.2
2	2	5.08	5.16	6	32.7	29.38	5	5	4	4	6.25	24	16.09	5	2	5	9	10	12.13	12	35.8	43.78
2	2	5.07	4.5	4.9	5.57	13.1	5	5	5	5	6.32	27	13.45	7	12	11	7	6	7.23	23	36	38.2
2	2	5.06	4.9	5	16.5	6.98	4	3	5	5	5.4	27	12.7	2	7	10	12	14	8.98	11	31	45.14
2	2	5.04	5.2	5.4	27.2	27.13	5	1	2	2	6.2	25	12.2	7	8.5	11	8	9	7.8	20	36.6667	38
2	2	5.11	5.2	5.3	15.9	16.1	5	5	5	5	5.3	27	14.1	9	9	4	2	2	7.18	2	29.2	34.8
2	2	5.09	4.2	4.5	20.6	8	5	2	2	2	4.5	29	13.9	6	12	12	3	0	7.48	8	29	38.43
2	2	5.11	4.45	5	32.38	42.77	5	5	5	5	9	16	13.18	3	2	4	18	12	7.8	52	41.4444	49
2	2	5.09	6.92	7	19.86	57.22	3	3	3	3	7.16	14	11.92	4	5	5	16	11	7.7	22	38.3	43.6
2	2	5.1	6.68	7.1	18.67	30.14	2	2	2	2	6.93	20	14.06	6	16	12	12	13	7.6	48	37.6667	45.14
2	2	5.09	4	5.1	42	43.85	5	5	5	5	7.35	24	13.67	3	17	15	9	6	8	49	33.2	44.25
2	2	5.09	4.7	5.6	20.44	47.34	1	1	1	1	7.35	23	12.46	4	11	13	7	6	8.1	50	34.25	42
2	2	5.09	4.3	5.5	29	44.5	3	3	3	3	7.45	23	14.03	4	3	8	8	4	8.5	59	34.6	39.5
2	2	6.2	4.67	5	69	86	3	3	3	3	6.45	19	15.42	8	15	20	8	7	8.9	41	35.2222	31.25
2	2	5.8	5.38	5.7	7.73	17.4	3	3	3	3	7.54	18	17.422	3	9	7	12	7	7.1	19	35.6667	39
2	2	5.05	19.24	16	22.94	79	3	3	3	3	6.45	22	14.63	8	4	7	28	21	6.9	55	35.1429	37.3
2	2	5.02	7	7.8	8.11	22	4	5	5	4	6.66	19	6.57	5	4	6	6	10	6.7	16	32.5714	42.5
2	2	5.02	7.48	8.3	3.7	8.8	4	5	5	4	7.55	19	5.87	4	8	10	10	9	6.6	48	33	43
2	2	5	6.95	7.8	11	14.4	4	4	1	4	6.66	25	11	8	10	12	21	22	6.4	39	39.1667	45
2	2	5.09	3.68	5	2.09	11.8	5	3	3	5	8.53	25	12	3	8	11	13	9	6.7	42	31	41
2	2	4.09	9.7	9.8	90	17.9	5	5	5	5	7	25	10.1	5	7	9	7	11	6.8	12	60.8571	56
2	2	5.06	6.5	6.8	8.64	9	5	2	5	5	6.47	24	10.8	5	7	4	11	11	9.9	7	41.3333	47
2	2	5.05	6.93	7	2.3	6.56	3	3	1	3	7.35	22	9.09	4	18	11	19	14	9.8	9	39.625	43.5
2	2	5.06	6.15	6.9	67	5.56	5	4	4	5	6.77	16	8.48	5	9	7	2	0	9.9	34	32.125	44.5
2	2	6	8.8	11.1	13.6	19.6	2	2	2	2	7.7	8	15.1	6	3	0	10	11	10.9	32	31	38
2	2	5.09	5.4	6	10.6	9.6	3	3	3	2	6.5	9	13.9	6	1	1	7	10	12.2	14	60.8571	58
2	2	5.05	11.6	14.5	5.8	8.1	2	1	1	3	6.6	9	18	7	2	2	8	11	13	19	40.2	54
2	2	5.1	8	10.8	12.6	7.9	2	2	2	3	5.8	12	21.3	6	3	4	10	12	16.5	18	39.625	42.6
2	2	5.11	7.6	13	9.9	10.6	4	2	4	2	5.6	10	17.4	6	0	1	13	14	12.1	20	32.125	40
1	1	4.08	4.65	4.1	8.63	8.75	5	4	2	3	7.8	25	11	4	10	14	8	7	9.3	11	32.3	40.8
1	1	4.06	5	5.1	8.32	11.43	5	5	2	2	6.3	21	13.68	7	13	7	14	16	9	18	35.35	38.3
1	1	4.04	3.01	5.1	3.9	9.97	5	4	3	1	7.06	19	13.15	4	10	6.5	10	8	9.33	10	34.67	30.05
1	1	4.07	6.1	6.6	18.8	36.26	5	5	5	5	8.2	14	23.1	8	17	13.5	13.5	15.5	13.28	13	42.225	37.8
1	1	4.05	6.63	7.1	3.4	23.3	1	2	2	1	8	24	21	3	10	13	13	12	10.9	22	45.1	46.1
1	1	4.09	7.7	8.1	18.72	26.1	1	2	2	2	7.69	27	19.2	7	11.5	10	10.5	8	7.1	43	39.4125	33.8
1	1	4.03	5.5	5.7	12	17.8	3	4	2	2	6.58	19	15.4	8	14	14	13	6	9.6	26	37.975	32.8
2	1	5.01	6.11	7.05	39.69	6.83	5	5	4	5	6.24	24	16.46	7	1	1	17	16	16.89	23	26.1	40.8
2	1	5.01	7.34	7.04	37.52	11.45	5	5	4	5	5.78	24	13.05	6	5	7	13	10	7.54	32	26.3	37.8
2	1	4.05	7.8	6.81	13.04	8.93	5	4	5	5	6.51	21	18.66	5	3	5	14	11	14.04	19	29.9	29.8
2	1	4.09	3.36	4.64	10.03	8.62	5	4	5	5	7.18	15	13.61	7	3	4	17	15	13.62	5	33.6	41.8
2	1	4.1	4.54	5.65	16.78	10.08	5	2	2	5	6.25	16	18.86	8	5	5	21	17	17.93	3	31.7	39.8
2	1	4.09	6.22	8.06	17.36	13.86	5	4	2	5	6.28	24	12.52	4	5	9	13	12	13.22	26	33.7	38.8
2	1	4.04	4.54	7.43	5.95	34.94	5	5	4	3	8.26	25	18.62	6	2	9	20	23	9.5	19	43.5	46.47
2	1	4.01	6.47	7.12	7.08	6.81	5	1	1	0	9.34	22	20.11	5	3	3	13	18	13.64	28	35	38.8
2	1	4.1	6.62	6.28	9.3	40.19	5	2	5	5	8.1	25	20.84	5	4	4	19	20	7.83	51	35.7	40.1
2	1	5	3.22	4.49	17.17	18.59	5	5	4	5	7.66	23	22.65	5	1	1	20	15	13.76	10	40.5	46.33
2	1	4.1	4.94	3.6	11.78	46.65	5	4	4	5	6.34	21	18.2	10	4.5	5.5	26	26	11.3	30	29.7	32.8
2	1	4.03	3.4	4.08	15.65	26.32	4	5	4	1	6.07	22	25.1	5	9	8	15	15	13	43	33.6556	46.1
2	1	4.04	3.88	4.08	9.42	9.03	4	5	5	5	6.63	22	17.25	8	8	6	20	26	11.83	25	33.8143	37
2	1	4.1	5.92	5.37	19.91	41.95	5	5	5	5	7.38	19	21.68	9	12	12	21	19	14.45	10	40.5	34.4
2	1	5	3.18	6.37	13.56	12.6	5	5	5	5	6.96	26	19.01	6	20	20	14.5	9	8.24	33	33.35	38.8
2	1	4.05	6.27	6.31	5.55	2.59	5	5	4	4	7.87	13	18.05	2	13	10	13.5	14.5	15.51	18	39.1	37.8
2	1	4.04	6.03	4.8	18.82	2.53	5	4	5	2	7.56	19	14.73	5	7	15	14	15	8.77	12	34.7	48.8
2	1	4.09	3.7	4.8	9.43	30.27	4	4	5	4	7.88	21	12.88	7	11	7	13	17	11.32	32	29.7667	46.23
2	1	4.06	2.86	3.41	4.53	32.32	5	3	4	5	7.41	24	15.2	7	9	14	23	20	9.72	8	38.475	49.2
2	1	4.09	5.88	8.2	3.17	16.52	5	1	1	2	11.95	17	18.64	6	11	13	24	14	22.18	36	45.85	33.8
2	1	4.09	6.42	7.54	8.91	7.06	5	5	5	5	8.04	20	17.52	6	9	17	21	15	11.05	30	43.3857	33
2	1	4.07	6.74	8.51	4.1	7.83	5	1	1	4	9.91	18	18.03	3	2	3	17	13	0.1	31	36.3857	44.4
2	1	5	4.8	7.4	46.5	13.5	5	4	3	5	6.1	32	16.1	7	1	7	26	26	9.7	13	31.9	42.6
2	1	4.02	6.9	7.8	5.48	22.55	4	5	1	5	7.1	21	118.7	9	1	1	24	25	19.02	10	34.8	39.7
2	1	4.05	5.6	7.5	20.11	11.51	4	5	1	5	6.1	29	14.9	9	1	1	13	19	13.05	9	39.8	45.5
2	1	5	5.2	6.9	6.63	26.4	5	4	1	5	7.1	26	14.4	9	5	4	23	23	9.18	11	38	35.8
2	1	4.07	7.21	8.72	7.5	28.2	4	5	2	5	7.1	23	17.6	11	1	1	25	17	12.3	4	37.25	28.8
2	1	4.02	7.33	8.41	9.61	13.15	4	5	4	5	9.9	18	22.9	11	1	1	15	20	17.35	6	40.05	38.8
2	1	4.08	4.97	6.26	8.69	42.42	5	5	5	5	9.9	19	17.9	8	1	1	24	27	6.9	10	40.4	32.8
2	1	4.05	7.29	7.66	1.18	11.61	5	5	4	5	8.4	25	22.2	10	1	1	24	21	18.31	14	35.8	41.8
2	1	4.09	6.82	5.87	5.22	17.21	5	1	0	5	8.7	18	18.6	9	1	1	17	19	17.92	12	36.05	33.8
2	1	4.02	10.43	10.21	5.33	13.44	5	3	2	5	8.4	20	15.12	8	3	3	26	26	22.02	1	35.7	37.8
2	1	4.1	5.31	6.15	5.23	29.34	5	5	5	5	6.9	28	15.4	8	1	5	16	16	10.46	52	30.5	32.8
2	1	4.03	6.27	6.53	7.33	8.43	5	5	4	5	7.2	26	12.9	9	2	1	17	18	13.14	13	30.4	34.4
2	1	4.08	6.79	6.13	24.57	21.34	5	4	5	5	8.2	24	13.5	6	3	2	12	14	10.1	34	34.65	37
2	1	4.04	6.04	6.51	8.71	8.07	3	4	5	1	8.5	16	20.6	9	1	4	25	21	15.4	10	35.1	34.4
2	1	4.07	5.1	3.97	8.08	7.08	4	4	5	5	6.7	20	16.9	6	1	2	26	27	8.84	12	34.15	38.8
2	1	4.09	4.8	6.1	9.5	11.4	5	2	3	1	6.1	27	15.5	9	3	5	20	22	10.7	11	31	37.8
2	1	5	6.2	7.9	8.4	10	5	4	4	5	5.5	21	21.5	9	9	9	15	19	9.1	11	29.4	48.8
2	1	5	7.1	5.5	2.1	38.6	5	3	3	5	5.3	25	22.6	9	14	12	23	23	8.6	9	30.7	46.23
2	1	4.09	5.1	5.5	20.9	14.5	5	5	5	5	6.37	25	12	10	7	6	20	13	12.2	11	35.2	49.2
2	1	4.08	5.4	6.8	6	21.9	5	5	5	5	6	23	22.7	8	9	11	25	22	12.6	35	34.2	33.8
2	1	4.08	6.6	6.5	11.7	10.2	5	5	4	5	6.4	20	23.6	11	8	9	18	22	9.2	12	33.4	33
2	1	4.1	3.6	4.8	5.8	28	5	5	3	5	7.1	21	19.3	8	5	8	18	15	7.7	14	33.5	44.4
2	1	5	5.3	5.8	12.8	15.5	5	5	5	5	6.2	25	15.6	8	14	11	17	14	10.3	24	28.2	42.6
2	1	4.02	5.9	8.8	3.8	45.1	5	1	1	5	6.2	24	18.1	8	4	4	19	20	17.7	49	29.9	39.7
2	1	5	3.5	5.9	6.5	12.6	5	2	2	5	6.7	21	23.8	7	5	8	26	28	13	9	32.3	45.5
2	1	4.04	4.6	5.5	6.4	22.9	5	1	1	3	6.5	20	22.8	7	4	7	23	19	9	10	33.1	35.8
2	1	4.04	3.6	6.6	1.1	12.3	5	3	2	2	7.1	22	18.4	3	8	8	18	18	19.6	18	25.4	28.8
2	1	4.1	6.1	7	2.6	17.5	5	4	5	5	6	24	19.8	5	8	9	18	20	20.8	16	33.2	38.8
2	1	4.04	16.1	7.4	5.4	43.8	5	3	1	1	7	20	28.6	4	10	9.6	25	25	17.9	1	32.7	32.8
2	1	4.09	7.1	7.5	9.1	37.6	5	5	2	5	8.7	18	14.8	7	1	2	28	23	18.5	4	35.6	41.8
2	1	5	6.8	7.9	9.6	22.6	5	4	4	5	7	28	17.8	5	13	12	10	15	9.1	9	34.3	33.8
2	1	4.9	5.7	5.6	7.2	19.6	5	5	4	5	7.2	22	15.5	6	6	7	13	14	11.8	16	31.3	37.8
1	1	4.09	7.61	9.06	7.19	18.66	2	5	3	2	7.16	27	20.41	8	8	7	26	21	12.33	41	31.85	43.94
1	1	4.09	7.46	7.22	47.71	33.8	5	5	5	5	6.94	24	21.33	9	6	6	23	23	12.1	45	37.35	36.8
1	1	4	6.62	4.42	21.91	35.9	5	5	5	5	8.28	22	16.65	8	5	3	10	11	13.26	32	33.1	33.6
1	1	4.06	2.97	2.92	5.04	26.44	3	3	3	3	6.34	18	17.02	8	6	13	25	26	9.47	40	38.3	37.23
1	1	4.06	2.78	3.48	16.24	8.13	5	3	5	3	7.24	28	16.29	11	3	6	22	24	11.85	29	40.6	37.23
1	1	4.04	4.25	3.71	15.9	18.9	5	5	5	5	6.78	15	21.29	7	13	3	21	21	12.81	22	40.5	37.8
1	1	4.02	4.2	77.1	6.5	14	5	5	5	5	6.11	20	20.71	8	6	7	26	22	13.26	18	34.7	42.4
1	1	4.01	2.81	3.2	4.1	36.6	4	2	2	3	9.46	22	20.79	3	12	10	26	28	15.26	16	41.1	43.94
1	1	4.1	4.66	5.87	14.4	22.1	4	5	5	5	6.49	23	17.14	8	10	8	16	24	11.88	39	32.1	43.05
1	1	4.07	4.68	6.54	15.6	10.5	3	4	4	4	13.35	21	20.22	7	12	4	20	21	16.59	36	38.6	33.8
1	1	4.05	9.08	9.96	7.4	38.6	4	3	5	4	9.28	23	18.92	9	8	8	9	7	12.14	38	37.96	38.3
1	1	4.04	8.44	6.98	4.5	17.1	3	5	5	4	7.16	24	20.12	9	3	5	26	25	15.48	46	40.1	30.05
1	1	4.02	8.88	6.67	2.3	8.6	4	4	3	3	9.01	22	19.38	10	9	14	15	15	12.75	48	50.1	28.8
1	1	4.01	9.54	7.33	7.2	5.3	5	3	4	4	5.7	25	19.84	8	5	7	14	12	11.93	19	32.6	36.1
1	1	4.09	2.88	4.3	10.32	22.18	3	4	3	3	5.87	24	13.51	8	6	8.5	20	17	9.46	5	41.96	36.47
1	1	4.1	3.51	3.95	10.29	10.95	5	4	5	3	6.58	15	20.44	7	6	7	19	11	6.82	14	31.1	38.8
1	1	4.1	3.43	3.72	8.47	2.66	5	5	5	5	6.08	21	19.59	9	8.5	9	22	27	7.8	35	43.27	40.13
1	1	4.09	3.39	3.75	11.36	26.37	2	5	4	2	7.22	11	16.05	8	9.5	10.5	18	23	7.68	20	51.5	36.1
1	1	4.03	3.94	6.57	17.21	25.39	3	4	5	3	6.54	11	13.64	11	7	5	21	21	12	4	41.99	42.8
1	1	4.09	5.1	4.34	19.41	22.55	5	2	1	3	6.62	12	18.43	8	3.5	2.5	21	25	7.2	20	51.7	34.13
1	1	4.1	8.1	3.19	5.85	6.03	3	3	3	3	5.66	15	12.97	8	7	3.5	18	6	7.72	16	36.76	43
1	1	3.11	3.17	7.29	1.79	17.09	2	3	2	1	6.94	15	17.36	8	2	2	18	17	11	16	41.37	42.58
1	1	4.06	4.16	6.16	9.51	23.97	5	5	5	4	8.08	15	14.13	8	7	3.5	21	22	15.88	14	37.63	37
1	1	4.04	2.56	3.46	15.06	9.76	4	5	5	4	5.5	31	14.3	8	3.5	2	17	24	9.53	35	42.6	43.94
1	1	4.04	3.42	4.09	7.9	9.87	4	5	4	5	5.6	21	13.36	7	4	1	22	21	8.31	23	38.37	36.8
1	1	4.03	7.1	3.09	13.07	9.1	5	5	4	4	7.16	22	12.4	8	12	10	19	12	12.13	10	26.64	33.6
1	1	3.11	5.08	3.56	14.26	11.41	5	2	5	2	7.59	18	17.37	9	13	11	22	19	11.93	26	59.2	37.23
1	1	4.02	5.08	3.93	8.25	13.48	5	4	5	5	5.36	22	15.19	8	5	5	17	21	12.66	18	39.2	47.8
1	1	4	2.97	4.11	17.57	14.85	2	3	3	3	8.76	16	13.26	7	2	1	20	15	9.22	25	35.6	42.4
1	1	4.01	8.34	9.1	8.46	4.67	5	4	5	4	11.84	15	17.86	7	3	1	5	1	13.7	36	43.2	43.94
1	1	4.08	4.1	4.6	15.47	11.11	5	2	1	3	7.17	25	11.32	5	9	7	6	11	7.9	43	28.1	43.05
1	1	4.09	4.65	4.1	8.43	8.55	5	5	1	3	7.8	25	11	4	10	14	8	7	8.5	9	32.4	40.8
1	1	4.06	5	3.1	8.12	11.23	5	5	4	2	6.3	21	13.68	7	13	7	14	16	9.1	16	35.45	38.3
1	1	4.03	3.01	3.1	3.7	9.77	5	4	2	3	7.06	19	13.15	4	10	6.5	10	8	9.43	8	34.77	30.05
1	1	4.07	6.1	6.6	18.6	36.06	5	4	5	5	8.2	14	23.1	8	17	13.5	13.5	15.5	13.38	11	42.325	37.8
1	1	4.01	6.63	7.1	3.2	23.1	1	2	2	1	8	24	21	3	10	13	13	12	11	20	45.2	46.1
1	1	4.09	7.7	8.1	18.52	25.9	1	2	4	2	7.69	27	19.2	7	11.5	10	10.5	9	7.2	41	39.5125	33.8
1	1	4.03	5.5	5.7	11.8	17.6	2	2	3	2	6.58	19	15.4	8	14	14	13	7	9.7	24	38.075	32.8
2	1	5.01	6.11	7.05	39.49	6.63	5	4	4	5	6.24	24	16.46	7	1	1	17	17	16.99	21	26.2	40.8
2	1	5.01	7.34	7.04	37.32	11.25	5	5	5	5	5.78	24	13.05	6	5	7	13	11	7.64	30	26.4	37.8
2	1	4.05	7.8	6.81	12.84	8.73	5	5	5	5	6.51	21	18.66	5	3	5	14	12	14.14	17	30	29.8
2	1	4.09	3.36	4.64	9.83	8.42	5	4	3	5	7.18	15	13.61	7	3	4	17	16	13.72	3	33.7	41.8
2	1	4.09	4.54	5.45	16.58	9.88	5	4	4	5	6.25	16	18.86	8	5	5	21	18	18.03	1	31.8	39.8
2	1	4.09	6.22	8.06	17.16	13.66	5	2	4	5	6.28	24	12.52	4	5	9	13	13	13.32	24	33.8	38.8
2	1	4.04	4.54	7.43	5.75	34.74	5	3	2	3	8.26	25	18.62	6	2	9	20	24	9.6	17	43.6	46.47
2	1	4.01	6.47	7.12	6.88	6.61	5	1	1	1	9.34	22	20.11	5	3	3	13	19	13.74	26	35.1	38.8
2	1	4.1	6.62	6.28	9.1	39.99	5	5	5	5	8.1	25	20.84	5	4	4	19	21	7.93	49	35.8	40.1
2	1	5	3.22	4.49	16.97	18.39	5	5	5	5	7.66	23	22.65	5	1	1	20	16	13.86	8	40.6	46.33
2	1	4.1	4.94	3.6	11.58	46.45	5	3	3	5	6.34	21	18.2	10	4.5	5.5	26	27	11.4	28	29.8	32.8
2	1	4.03	3.4	4.08	15.45	26.12	5	1	1	1	6.07	22	25.1	5	9	8	15	16	13.1	41	33.7556	46.1
2	1	4.03	3.88	4.08	9.22	8.83	5	5	5	5	6.63	22	17.25	8	8	6	20	27	11.93	23	33.9143	37
2	1	4.1	5.92	5.37	19.71	41.75	5	5	5	5	7.38	19	21.68	9	12	12	21	20	14.55	8	40.6	34.4
2	1	5	3.18	6.35	13.36	12.4	5	5	5	5	6.96	26	19.01	6	20	20	14.5	10	8.34	31	33.45	38.8
2	1	4.05	6.27	6.31	5.35	2.39	5	4	4	4	7.87	13	18.05	2	13	10	13.5	15.5	15.61	16	39.2	37.8
2	1	4.04	6.03	4.8	18.62	2.33	5	2	3	5	7.56	19	14.73	5	7	15	14	16	9.07	10	34.8	48.8
2	1	4.09	3.7	4.8	9.23	30.07	4	4	4	4	7.88	21	12.88	7	11	7	13	18	11.62	32	29.8667	46.23
2	1	4.06	2.86	3.41	4.33	32.12	5	3	4	5	7.41	24	15.2	7	9	14	23	21	10.02	8	38.575	49.2
2	1	4.09	5.88	8.2	2.97	16.32	5	3	4	2	11.95	17	18.64	6	11	13	24	15	22.48	36	45.95	33.8
2	1	4.09	6.42	5.54	8.91	7.06	5	5	5	5	8.04	20	17.52	6	9	17	21	16	11.35	30	43.4857	33
2	1	4.07	6.74	8.51	4.1	7.83	5	2	2	4	9.91	18	18.03	3	2	3	17	14	0.2	31	36.4857	46.6
2	1	5	4.8	5.4	46.5	13.5	5	3	3	5	6.1	32	16.1	7	1	7	26	27	10	13	32	44.8
2	1	4.02	6.9	7.6	5.48	22.55	5	3	2	5	7.1	21	118.7	9	1	1	24	26	19.32	10	34.9	41.9
2	1	4.05	5.6	7.5	20.11	11.51	5	3	3	5	6.1	29	14.9	9	1	1	13	20	13.35	9	39.9	47.7
2	1	5	5.2	6.9	6.63	26.4	5	2	2	5	7.1	26	14.4	9	5	4	23	24	9.48	11	38.1	38
2	1	4.07	7.21	8.72	7.5	28.2	5	3	2	5	7.1	23	17.6	11	1	1	25	18	12.6	4	37.35	31
2	1	4.02	7.33	8.41	9.61	13.15	5	5	4	5	9.9	18	22.9	11	1	1	15	21	17.65	6	40.15	41
2	1	4.08	4.97	6.26	8.69	42.42	5	5	5	5	9.9	19	17.9	8	1	1	24	28	7.2	10	40.5	35
2	1	4.05	7.29	7.66	1.18	11.61	5	5	4	5	8.4	25	22.2	10	1	1	24	22	18.61	14	35.9	44
2	1	4.09	6.82	5.87	5.22	17.21	5	4	3	5	8.7	18	18.6	9	1	2	17	20	18.22	12	36.15	36
2	1	4.02	10.43	10.21	5.33	13.44	5	3	2	5	8.4	20	15.12	8	3	3	26	27	22.02	1	35.8	40
2	1	4.1	5.31	6.15	5.23	29.34	5	5	5	5	6.9	28	15.4	8	1	5	16	17	10.46	52	30.6	35
2	1	4.03	6.27	6.53	7.33	8.43	5	3	2	5	7.2	26	12.9	9	2	1	17	19	13.14	13	30.5	36.6
2	1	4.08	6.79	6.13	24.57	21.34	5	2	2	5	8.2	24	13.5	6	3	2	12	15	10.1	34	34.75	39
2	1	4.04	6.04	6.51	8.71	8.07	3	4	2	1	8.5	16	20.6	9	1	4	25	22	15.4	10	35.2	36.6
2	1	4.07	5.1	3.97	8.08	7.08	4	4	5	5	6.7	20	16.9	6	1	2	26	28	8.84	12	34.25	41
2	1	4.09	4.8	6.1	9.5	11.4	5	4	4	1	6.1	27	15.5	9	3	5	20	23	10.7	11	31.1	40
2	1	5	6.2	7.9	8.4	10	5	2	2	5	5.5	21	21.5	9	9	9	15	20	9.1	11	29.5	51
2	1	5	7.1	5.5	2.1	38.6	5	3	3	5	5.3	25	22.6	9	14	12	23	24	8.6	9	30.8	48.43
2	1	4.09	5.1	5.5	20.9	14.5	5	5	5	5	6.37	25	12	10	7	6	20	14	12.2	11	35.3	51.4
2	1	4.08	5.4	6.8	6	21.9	5	5	5	5	6	23	22.7	8	9	11	25	23	12.6	35	34.3	36
2	1	4.08	6.6	6.5	11.7	10.2	5	3	2	5	6.4	20	23.6	11	8	9	18	23	9.2	12	33.5	35.2
2	1	4.1	3.6	4.8	5.8	28	5	2	5	5	7.1	21	19.3	8	5	8	18	16	7.7	14	33.6	46.6
2	1	5	5.3	5.8	12.8	15.5	5	5	5	5	6.2	25	15.6	8	14	11	17	15	10.3	24	28.3	44.8
2	1	4.02	5.9	8.8	3.8	45.1	5	1	1	5	6.2	24	18.1	8	4	4	19	21	17.7	49	30	41.9
2	1	5	3.5	5.9	6.5	12.6	5	2	2	5	6.7	21	23.8	7	5	8	26	29	13	9	32.4	47.7
2	1	4.04	4.6	5.5	6.4	22.9	5	1	1	3	6.5	20	22.8	7	4	7	23	20	9	10	33.2	38
2	1	4.04	3.6	6.6	1.1	12.3	5	3	2	2	7.1	22	18.4	3	8	8	18	19	19.6	18	25.5	31
2	1	4.1	6.1	7	2.6	17.5	3	2	5	5	6	24	19.8	5	8	9	18	21	20.8	16	33.3	41
2	1	4.04	16.1	7.4	5.4	43.8	5	4	5	1	7	20	28.6	4	10	9.6	25	26	17.9	1	32.8	35
2	1	4.09	7.1	7.5	9.1	37.6	5	5	5	5	8.7	18	14.8	7	0	3	28	24	18.5	4	35.7	44
2	1	5	6.8	7.9	9.6	22.6	5	4	5	5	7	28	17.8	5	14	13	10	16	9.1	9	34.4	36
2	1	4.9	5.7	5.6	7.2	19.6	4	3	5	5	7.2	22	15.5	6	7	8	13	15	11.8	16	31.4	40
2	1	4.1	4.7	9.6	8.8	21.7	3	2	5	3	6.66	27	15.2	6	13.2	15	22	20	13.9	18	26.6	35
2	1	4.1	3.3	3.8	4	14.7	2	2	2	2	5.3	20	18.5	8	7.5	9.5	24	27	10.8	9	29.4	36.6
2	1	4.1	6.3	6.1	9	30.3	5	5	5	5	6.16	19	17.3	7	15.8	16.1	19	17.7	6.36	17	21.1	41
2	1	4.03	6.1	7.1	8.9	23.7	1	3	2	5	5.5	30	18.2	7	11.7	11.1	23	23	10	6	31.45	35.71
2	1	4.08	5.7	8.6	9.9	12.2	2	5	4	5	5.7	22	18.2	3	15.3	15.7	21	30	13	5	33.2	36
2	1	4.02	6.5	8.3	11.3	10.6	2	5	5	5	5.6	22	16.9	5	15.6	15.1	30	33	12.9	3	29.55	35
2	1	4.06	4.4	8.6	6.2	6.7	1	5	4	5	6.6	22	18.2	4	16.1	15.7	21	22	16.3	3	29.8	43
2	1	4.05	6.5	6.4	10.3	43.2	1	4	3	5	5.7	25	17.5	7	6.4	13.8	31	28	15	5	29.85	40
2	1	4.01	7.3	7.1	20.8	14.5	1	3	2	5	6.2	24	18.8	8	13.6	13.9	24	21	14.2	14	27.05	44.75
2	1	4.05	6.3	8	7.7	22.3	5	5	5	5	5.88	21	21.9	7	8.7	7.5	27	28	24.4	10	32.55	42
2	2	4.09	7.46	7.77	22.12	22.97	5	5	5	5	7.22	23	20.27	8	5	2	28	23	14.12	35	39.07	57.8
2	2	4.07	7.65	8.4	9.18	20.61	3	5	5	4	7.45	18	21.33	10	2	5	17	18	14	38	34.3	48
2	2	4.04	6.51	3.74	7.18	46.19	3	3	2	3	5.74	24	15.57	9	3	6	19	20	12.32	41	27.06	44.5
2	2	4.02	3.13	2.98	6.24	6.19	3	2	5	3	6.13	23	21.19	10	22	18	20	14	11.1	32	29.2	43.57
2	2	4.01	4.02	3.24	7.81	8.75	5	4	5	1	7.03	27	23.52	7	5	8	17	19	11.01	29	35.2	39.2
2	2	4.01	4.12	5.15	12.9	24.9	5	5	5	3	5.22	25	20.71	9	17	14	24	22	9.69	22	28.2	36.6
2	2	3.11	3.02	3.92	3.1	8.8	5	4	5	2	8.17	25	21.9	9	5	4	17	22	13.67	27	37.2	41
2	2	4.09	3.82	5.84	14.8	23.2	4	3	5	5	7.34	22	18.1	9	4	4	14	15	24.69	26	35.2	40
2	2	4.05	3.99	5.1	6.4	11.3	3	2	5	3	8.06	24	20.2	11	11	6	16	19	13.21	10	37.2	51
2	1	4.09	3.99	6.82	9.6	18.1	3	3	3	2	8.59	24	15.1	11	5	8	10	11	16.42	41	40.2	48.43
2	1	4.02	9.84	7.44	2.6	8.3	1	1	1	1	7.8	24	20.92	8	5	10	20	18	26.47	1	35.2	51
2	2	4.02	10.96	16.58	5.9	35	5	3	3	3	9.42	21	24.8	10	5	1	15	13	22.56	47	38.9	51
2	2	4.03	52.1	3.3	9.88	6.16	5	4	3	4	6.53	19	14.36	10	6	7	13	17	10.58	40	36.63	35.71
2	2	4.09	5.17	5.61	18.68	16.99	5	5	5	4	11.74	19	24.43	8	2	2	18	22	13.19	24	30	36
2	2	4.1	3.98	3.31	12.83	19.54	2	2	2	3	6.87	22	17.03	11	3	2	21	18	10.55	32	33.7	35
2	2	4.04	3.26	3.36	6.36	7.7	4	4	5	4	6.94	20	10.79	8	7	5	24	19	10.23	3	32.2	43
2	2	4.05	3.76	2.78	12.06	26.19	5	2	5	4	7.22	13	17.49	8	8	10	14	17	9.94	18	41.63	40
2	2	4.07	4.35	3.41	3.03	22.27	4	3	2	5	7.55	14	13.41	8	7	5	26	16	13.75	32	32.31	44.75
2	2	4.06	6.3	6.6	11.9	23.3	5	4	5	1	6.8	18	14.5	4	14	15	9	8	10	1	41.2	48.43
2	2	4.01	9.8	9.9	5.49	21.4	5	5	5	1	5.69	20	13.7	4	11	15	18	10	9.39	41	44.0889	51
2	2	4.1	7.3	7.9	7.2	22.4	5	4	5	1	5.7	11	14.7	7	17	12	17	19	6.34	1	36.3667	51
2	2	4.07	5	5.1	6.48	9.72	4	3	5	4	6.74	16	15.7	7	16	8	22	19	6.28	1	38.7714	57
2	2	4.07	10.4	11.1	29.9	3.87	3	2	5	4	6.4	13	13.9	8	14	14	22	19	7.65	16	37.2	41
1	2	5	5.37	4.45	18.7	18.4	3	2	4	3	6.64	18	18.8	7	21	19	12	15	9.2	24	35.3	42.33
1	2	6.01	6.28	9.68	23.06	38.05	5	3	4	4	6.1	21	16.54	7	6	7	19	17	10.67	25	35.6	48.33
1	2	5.09	6.27	5.88	14.25	17.9	4	4	3	4	7.73	20	14.67	7	6	5	15	12	11	3	44.4857	45
1	2	5.02	5.62	4.71	4.18	13.96	5	3	2	5	6.75	19	17.75	8	2	5	18	22	9.2	12	35.7556	46.33
1	2	6.01	6.83	5.58	17.85	6.75	5	5	4	5	6.04	20	16.18	6	4	5	23	22	11.74	23	33.0889	45.2
1	2	5.03	8.13	6.96	30.9	9.32	5	5	5	5	6.16	25	25.12	7	5	4	15	17	8.91	31	36.325	44.78
1	2	6.01	6.22	7.11	22.9	21.3	4	5	4	5	7.8	22	18.13	4	5	7	13	18	8.74	44	31.5333	49.2
1	2	5	5.63	6.51	37.8	18.95	5	4	3	5	6.46	26	20.94	10	5	4	25	24	6.13	54	36.7	32
1	2	5.09	7.2	6.87	42.3	14.35	5	3	2	5	6.16	23	22.65	8	6	5	19	17	8.07	43	42	37.8
1	2	5.07	8.42	6.7	42.28	24.46	5	3	2	4	7.1	19	22.71	6	5	4	7	7	9.86	1	31.1	38
1	2	6	8.58	7.84	72.58	19.5	5	2	1	3	6.19	24	19.43	10	4	6	13	14	10.35	45	26.8667	34.5
1	2	6	8.13	8.62	28.11	15.03	3	2	5	4	5.54	22	20.88	8	11	8	18	16	9.17	7	38.7	36.57
1	2	5.09	7.3	7.08	66.41	20.67	5	4	5	4	6.66	26	19.53	10	8	10	14	19	9.43	21	27.8	37.2
1	2	5.02	5.86	5.75	6.62	17.1	5	5	5	4	6.86	24	14.6	9	3	4	20	17	10.75	1	36.6444	36.2
1	2	5.08	4.6	4.5	4.25	4.96	5	4	5	5	6.75	26	13.71	7	6	5	12	11	10.44	27	34.2	41.65
1	2	5.09	5.5	5.2	11.24	7.98	4	3	5	5	6.82	27	12.86	7	5	4	20	19	9.28	47	38.9	46.67
1	2	5.09	5.27	5.81	35.53	16.07	3	2	5	5	6.74	24	12.89	5	8	10	15	21	8.41	36	34.8	39
1	2	5.09	2.29	4.02	21.95	11.78	5	5	5	5	5.37	23	12.84	6	14	18	17	18	9	21	31.8	40
1	2	5.05	4.43	6.48	24.66	12.48	5	5	5	5	6.45	26	20.61	6	18	15	11	7	10.59	37	38.6	46.3
1	2	5.07	4.06	4.1	5.17	10.16	5	4	4	5	6.19	26	13.6	5	8	7	14	17	6.69	1	36.7	43
1	2	6.01	4.43	3.89	7.48	13.7	5	5	5	5	8.03	25	13.71	6	6	7	11	14	7.34	32	37.325	46.53
1	2	5.01	3.9	4.63	30.36	9.14	5	5	5	5	5.35	30	14.07	7	13	14	10	7	6.79	48	39.6	42.5
1	2	5.05	5.26	6.15	26.8	15.56	5	3	2	5	6.43	20	14.73	7	6	7	20	15	6.76	10	36.8	46.8
1	2	4.04	8.04	7.06	9.03	9.52	5	5	4	5	5.66	22	14.37	8	5	5	11	18	11.92	1	37.8	45.2
1	2	5.06	4.71	5.24	37.58	12.69	5	5	5	5	5.57	24	13.34	5	6	6	23	14	8.64	34	35.9	42
1	2	5.09	4.93	5.58	52.52	8.07	5	5	4	5	6.04	28	13.56	6	6	6	14	22	7.51	23	32.4	46
1	2	5.1	4.49	5.73	37.13	7.9	5	4	3	5	5.62	22	11.46	9	12	10	19	16	10.86	19	28.1	44
1	2	5.09	4.39	5.6	41.79	20.35	5	3	2	5	5.72	22	14.99	6	4	5	19	18	14.13	19	32.1	41
1	2	5	6.32	7.38	7.53	11.65	5	5	5	5	7.8	23	17.71	7	7	8	21	20	13.21	19	36	44
1	2	5.09	5.62	5.96	79.84	6.96	5	5	5	5	6.6	25	15.24	9	10	13	22	17	6.47	48	29.9	34
1	2	5.06	4.52	5.75	92.05	4.6	5	5	5	5	5.51	27	13.27	3	17	15	22	21	6.08	49	33.8	43
1	2	5.03	5.05	4.94	15.72	13.13	5	4	4	3	4.4	28	13.81	10	22	27	18	23	7.11	22	34.9	43.2
1	2	6	8.87	8.02	15.72	13.13	3	2	5	4	6.16	24	16.27	8	15	17	15	14	6.23	22	31.3	42.8
1	2	5.09	5.36	7.14	22.32	11.94	5	4	5	4	5.76	26	13.62	4	17	16	13	18	5.7	40	29.1	37.2
1	2	6	4.43	4.33	13.25	39.38	5	5	5	3	5.54	25	13.73	6	17	17	16	19	5.75	14	36.5	44.14
1	2	5.09	6.1	5.3	30.7	30.2	5	4	5	5	6.2	24	15.9	7	13	9	12	13	5.5	48	31.7	37
1	2	5.07	5	5.2	9.8	11.8	4	3	5	5	7.3	24	16.4	3	12	17	18	18	9	44	38.4	42.77
1	2	5.03	5	5.6	33	24.3	3	2	5	5	6	23	14.6	4	15	15	13	12	9	46	42.1	37.43
1	2	5	5.7	3.9	18.9	15.8	5	5	5	3	6.7	24	17.1	3	7	11	19	20	7.4	32	38.1	38
1	2	5.05	5.7	3.9	36.8	27	5	4	4	5	6.5	25	14.9	4	6	6	11	15	6.6	40	34.3	42.6
1	2	5.07	6.5	5.6	24.1	34.2	5	4	4	5	6.4	24	14	8	2	2	19	21	7.4	42	33.9	44.14
1	2	5.1	6.2	6.3	46.4	9.8	5	2	2	2	6.4	21	14.8	6	5	7	27	30	8.2	33	29.6	43.25
1	2	5.09	7.8	8.5	13.9	10.3	4	2	2	2	5.4	25	17.2	6	7	6	17	22	9.7	42	36.1	34
1	2	5.03	3.7	5.2	10.9	11.7	5	3	2	5	5.9	21	16.9	5	8	9	13	9	6.9	13	29.7	38.5
1	2	5.1	2.5	4	53.1	41	5	5	4	5	7	22	15	3	6	6	19	22	9.3	23	30.3	30.25
1	2	5.1	3.3	4.9	15.1	17.2	5	5	5	5	6.6	28	10.3	5	3	3	17	18	6.2	43	26.1	29
1	2	5.09	4.9	5.2	3.2	5.5	5	5	4	5	5.9	23	10.7	7	4	3	12	14	10.2	12	34.7	36.3
1	2	5.07	5.5	6.3	19.4	20.1	5	4	3	5	5.4	23	12.5	5	3	3	21	21	9.2	43	30.7	36.67
1	2	6	3.8	4.7	54.3	10.5	5	3	2	5	5	22	13.9	1	2	2	16	22	6.8	30	31.9	39
1	2	6.03	4.1	5	18.3	15.3	5	5	5	5	6.2	24	11.9	6	3	2	9	12	10.2	40	23.7	40.33
1	2	5.09	7.1	6.2	3.7	8.5	5	5	5	5	6.6	23	15.3	6	2	4	20	24	10.1	39	22.1	36.3
1	2	5.03	9.1	8.6	15.8	47.5	5	5	5	5	7.6	24	19.3	6	2	2	21	22	9.9	27	34.9	43
1	2	5.07	3.7	4.7	13.6	21.4	5	4	5	5	6.1	23	12	8	2	6	9	12	10.1	9	30.3	34.33
1	2	6.01	4.6	4.9	19.9	26.2	3	2	5	5	6.3	25	13.6	8	6	8	20	21.6	7.5	48	30.9	43.2
1	2	6	6	7.1	24.7	10.8	5	4	5	5	5.6	24	15.2	9	1	1	17.5	11	7.7	23	28.1	42.78
1	2	5.09	4.8	4.8	31.7	8.9	5	5	5	5	5.9	26	14.5	9	7.7	7.8	14.6	18.2	7.2	38	20.7	37.2
1	2	5.09	3.6	5.7	46.6	8.4	5	4	5	5	6.1	26	13	9	4	4	15.5	17.3	8.7	37	30	44.14
1	2	6.01	4.5	7.4	40.1	26.1	4	3	5	5	5.7	21	13.3	9	16.2	10	22.8	19.7	8.7	21	25.2	37
1	2	5.09	4.1	4.7	24.7	9.6	3	2	5	5	6.1	22	12.1	10	9.1	9.5	21.8	20.2	7.6	24	17.4	33.8
1	2	5.05	8.4	7.7	29.6	9.6	5	5	5	5	6.1	22	14.3	7	9.3	10.8	17.4	13.5	7.3	21	28.5	37.43
1	2	5.02	7.6	7.1	26.3	7.2	1	1	1	1	5.8	22	16.9	7	13	11.7	13.5	17	9.2	12	33.5	48
1	2	5.06	6.8	10.5	13.7	16.1	3	2	2	2	7.2	22	18.2	7	14.6	15.3	15.8	15.3	12.3	23	26.1	42.6
1	2	5.02	4.9	5.8	26.7	19.2	5	2	1	5	5.3	29	15	7	9	10.9	11.5	13.8	11.9	13	28.4	44.14
1	2	5.08	8	9.2	13.9	7.7	5	2	1	5	6.8	26	19.2	7	1	1	14.5	16	10.9	44	32.3	43.25
1	2	5.08	7.4	6.4	15.1	40.8	5	5	5	5	6.2	24	13.7	6	6.2	6.1	22	19.8	6.7	28	29.4	41
1	2	5.08	9.3	8.4	7.2	16.8	5	5	5	5	6.3	24	19.1	4	1	1	20.2	20.5	7.3	42	30.5	38.5
1	2	5.09	5.8	6.2	14.7	11.9	5	3	2	5	6.2	27	17.1	6	14.6	17.1	17.8	15.7	13.3	12	29	30.25
1	2	5.1	4.3	5.2	20.1	6.8	3	2	5	5	6.4	30	13.6	8	22.5	22.5	17	14.8	9.4	39	27.2	38
1	2	5.04	5.8	4.1	8.3	9.6	5	4	5	5	6.1	21	19.9	6	4.5	5.5	10.5	15.3	7.7	43	38.8	46.3
1	2	6	5.9	5.5	37.5	38	5	5	5	5	6.2	26	16.6	3	9.8	5.5	22	20.7	6	31	31	34
1	2	5.02	5	6	7.2	13.1	5	4	5	5	7.3	24	19.4	7	6.6	4.6	13.4	13.5	13.4	30	27.1	33
1	2	5.02	3.7	5.4	24.6	6.6	4	3	5	5	5.9	21	17	6	6.6	5.9	8.6	8.6	10.7	25	33.3	41
1	2	5.05	7.3	9.3	15.7	22.7	3	2	5	5	6.6	24	23.1	6	3.8	5	20.5	18.8	13.5	27	27.4	38
1	2	5.03	4	4.7	16.9	20.9	4	5	5	5	6.4	19	20.7	9	14.3	10.8	25	22.5	7.7	20	34.22	42.75
1	2	5.05	6.3	4.5	119.9	58.4	5	5	5	5	5.7	25	13.7	7	13.7	17.2	18	18	8.3	24	26.6	40
1	2	4.07	6.3	4.8	14.6	12.1	3	3	3	5	6.7	24	17	6	16.5	16	16	14	10	26	30.15	45.8
1	2	5.01	3.2	5.3	3.6	13.7	5	5	5	5	6.5	22	19.5	6	12.7	18.7	17	18	8.6	26	33.8	46
1	2	5.04	6.1	6.88	34.7	10.9	3	2	4	5	5.4	26	16.1	9	15.3	12.7	18.5	16	8.3	22	33.7	42.5
1	2	4.06	4.3	5.1	28.7	10.8	3	2	5	1	7.3	23	14.6	7	14	13	20.5	21	10.2	6	37.8	41.57
1	2	5.03	5.2	5.76	28.4	22.6	5	4	5	1	7	23	15.6	7	10.1	8.5	19	21	14.3	25	36.2	42.5
1	2	6.01	4.2	5.4	22.6	14.6	5	5	5	5	4.9	29	11.9	6	17.4	19.5	18	16	11.4	43	29.8	34.6
1	2	5.09	2.51	2.41	16.5	45.4	5	4	5	5	7.06	24	8.57	4	12	12	27	27	10.3	37	28.8	39
1	2	5.07	4.94	6.27	21.46	22.37	4	3	5	5	7.24	25	9.78	6	16	17	13	12	11.1	48	42.34	48
1	2	5.05	4.18	3.64	3.69	19.74	3	2	5	5	6.93	24	11.22	8	19	19	16	20	8.24	24	50.4	58
1	2	5.05	3.64	3.9	8.25	8.25	5	5	5	5	7.32	28	12.5	6	5	5	19	20	7.88	36	54.77	56.43
1	2	5.09	3.22	4.35	15.16	21.02	5	3	5	5	7.22	23	12.79	2	18	14	36	14	6.81	38	27.9	39
1	2	5.02	4.07	3.88	5.62	7.66	3	3	2	2	8.06	21	6.88	7	5	1	4	32	5.22	32	37.45	44
1	2	5	3.34	3.3	18.61	17.65	4	5	5	5	7.18	24	13.18	6	17	12	20	13	5.47	50	35.91	42.7
1	2	5	3.53	4.97	53.63	31.9	3	3	3	4	7.83	21	12.68	6	18	20	27	18	5.51	44	37.95	45
1	2	5.09	8.1	2.53	10.44	11.18	4	5	4	4	7.99	24	11.82	8	5	15	23	16	7.19	50	34.06	42
1	2	5.06	5.06	2.59	24.02	16.94	4	4	4	3	6.67	19	9.47	8	12	5	21	23	10.93	14	37.2	46.33
1	2	5.04	5.06	2.79	26.08	15.13	5	5	4	5	8.11	19	12.96	9	8	8	17	14	7	42	41.09	47
1	2	6	2.28	2.76	17.9	31.9	5	5	5	5	8.52	21	12.75	9	19	16	8	9	5.71	38	33.45	44.33
1	2	6	3.22	3.03	4.37	15.55	3	4	5	5	8.92	22	12.68	9	7	0	30	28	7.01	3	34.98	43.2
1	2	5.09	2.73	3.01	16.27	29.9	5	4	5	5	8.99	17	13.66	9	2	2	32	29	4.21	34	36.06	42.78
1	2	5.09	11.18	12.1	22.69	19.85	5	4	2	5	6.29	20	14.03	10	15	9.5	16	15	6.06	22	44.6	47.2
1	2	5.09	6.83	7.1	11.27	52.81	4	3	3	1	5.72	28	11.48	7	18	19	6	9	7.47	17	43.37	44.14
1	2	4.1	5.84	6.1	5.81	22.58	5	2	4	4	7.06	24	16.27	7	9.5	12.5	17	19	11.28	1	43.45	37
1	2	5.02	5.45	5.9	12.8	8.05	4	5	3	2	8.05	18	12.9	7	12	16	16	20	7.69	1	38.95	33.8
1	2	5.08	5.4	5.7	11.5	13.48	4	4	5	4	6	27	12.9	5	11.5	11	14.5	21	9.1	20	43.575	37.43
1	2	5.1	4.7	5.1	7	14.75	5	4	1	2	5.6	27	12.3	7	13.5	16	6	10	8.3	14	34.4857	48
1	2	5.04	4.2	5.1	3.2	6.2	5	4	1	1	8	25	16.9	3	8	12.5	10	8	7.5	23	37.4	42.6
1	2	5.06	3.8	4.6	5.1	10.5	5	1	4	1	7.7	26	14.5	8	12.5	12	14	10	7.5	20	50.2	44.14
1	2	6	9.73	10.2	13.1	36.1	5	5	4	5	7.43	20	14.98	8	10	8	18	22	8.8	20	38.075	43.25
1	2	5.07	9.76	10.1	33.19	63.9	3	3	4	3	6.88	16	14.9	3	11	7	17	22	9.8	28	35.2	41
1	2	5.07	13.6	14.1	29.6	74.9	4	4	5	4	5.9	19	12.5	7	21	20	13	12	11.9	41	36.6	38.5
1	2	5.06	16.4	16.8	11.7	36.03	4	4	5	4	5.8	19	12.83	6	16	5	11	15	10.9	52	37.45	30.25
1	2	5.06	6.76	7.1	6.8	49.39	4	4	4	4	6.59	18	17.61	3	16	16	2	6	9.9	51	50.2	38
1	2	5.05	9.79	9.9	45.81	25.64	5	5	3	5	5.98	22	14.17	4	12	13	15	11	9.8	52	38.0571	36.3
1	2	5.09	15.9	16.1	10.96	28.9	5	4	5	5	7.63	20	12.82	5	12	11	14	8	11	49	32.5333	41.5
1	2	5.03	10.3	11.1	18.15	59.9	5	3	3	3	8.16	19	8.4	11	10	8	13	13	11.1	44	44.4	42
1	2	5.03	8	8.1	16.08	59.9	5	4	5	4	7.6	20	11.7	7	11	10	7	9	9.9	18	37.0571	44
1	2	5.02	10.17	11.1	3.5	11.08	3	3	4	3	8.8	19	7.25	4	13	12	16	12	11.2	36	43.95	41.2
1	2	5.01	12.57	13.1	12.49	36.9	2	4	5	2	7.67	18	8.1	6	5	11	19	19	9.7	47	43.5333	56.2
1	2	5.01	8.19	9	6.25	9.75	5	3	5	5	8.5	17	7.56	2	19	17	12	12	11.3	13	37	47.2
1	2	5	5.5	6.1	2.36	8.5	3	3	4	2	8.46	14	9.5	5	13	9	16	15	11.1	23	37.325	43.7
1	2	5	7.5	7.7	79.9	6.33	2	2	4	2	6.89	25	11.27	6	9	11	20	19	7.1	24	40.325	44.7
1	2	5.04	7.28	7.5	26.48	20.4	2	2	3	2	7.1	17	10.5	8	14	16	5	6	7.4	32	40.4	38.2
1	2	5.04	9	8.8	10.4	11.7	1	1	1	2	8.8	8	18.1	8	6	6	7	8	13.4	19	41.5333	58.2
2	2	5.04	4.41	6.13	15.2	13.76	5	5	5	5	5.98	24	15.81	10	4	6	14	15	9.84	28	41.9	54.2
2	2	5.04	5.41	7.81	12.18	29.55	5	3	3	4	5.68	20	16.85	6	3	4	17	12	9.08	21	42.8667	42.8
2	2	5.05	8.57	7.92	21.9	10.74	5	3	4	4	6.23	20	16.45	6	5	5	16	21	10.11	1	42.0889	40.2
2	2	5.02	7.38	6.08	49.2	9.96	5	4	3	4	5.76	29	17.2	5	4	5	17	16	10	24	37.0889	45.34
2	2	5.06	6.08	7.18	15.79	9.88	5	3	4	3	6	27	20.9	8	5	3	19	15	10.5	18	33.7	28.2
2	2	5.04	5.85	7.27	13.89	21.57	4	1	1	3	5.9	28	14.93	8	3	5	11	14	8.9	25	29	34.98
2	2	5.05	4.34	8.63	10.61	10.46	5	4	2	3	6.24	26	18.01	8	4	5	17	21	8.6	22	38.0571	38.63
2	2	5.1	5.1	5.7	7.63	22.42	4	3	1	2	6.26	26	16.71	10	17	8	19	17	9.59	19	38.0571	39.2
2	2	5.02	7.25	7.95	21.74	8.2	5	5	4	5	6.37	26	18.05	7	5	4	15	11	8.62	22	42.8667	43.8
2	2	5.03	4.93	5.4	17.81	23.73	5	3	4	4	6.62	28	16.55	9	6	6	17	20	9.87	19	31.8667	45.34
2	2	5.07	9.27	6.35	18.87	18.41	5	3	3	4	4.85	26	15.41	6	5	6	19	18	7.54	31	27.8667	44.45
2	2	5.09	5.15	6.23	48.6	15.13	5	4	3	5	5.46	18	18.23	9	5	5	11	11	10.1	31	28.8667	35.2
2	2	5.04	4.81	5.44	19.38	15.2	5	5	5	5	5.73	23	16.68	11	4	4	20	20	8.24	38	26.7	39.7
2	2	5.02	4.41	6.57	18.91	6.66	5	3	5	5	6.42	26	15.01	11	4	4	11	17	10.71	32	37.5333	31.45
2	2	5.08	8.23	8.12	34.9	29.57	5	5	5	5	6.12	23	23.8	6	4	6	14	19	8.57	30	31.575	30.2
2	2	5.02	6.54	8.09	29.7	9.3	5	5	4	5	8.45	23	21.36	4	3	4	16	17	14.08	1	34.7556	37.53
2	2	5.09	3.8	3.55	75.9	4.55	3	4	2	5	4.64	34	10.18	3	7	8	14	12	5.34	18	30.1	40.2
2	2	5.04	4.31	4.12	33.6	7.23	4	3	3	4	6.12	27	11.19	8	6	4	13	18	6.77	18	34.2	44.9
2	2	5.04	3.58	3.57	32.45	7	5	4	5	5	6.05	26	12.41	6	5	4	10	12	8.96	28	32.6	36.1
2	2	4.09	4.8	4.8	23.63	4.28	5	5	5	5	5.58	30	15	7	6	8	23	21	7.8	20	38.6444	44.2
2	2	5.05	4.68	5.95	25.64	10.12	4	5	5	4	6.85	21	17.62	5	5	4	17	9	5.87	1	35.8667	42.2
2	2	5.05	6.64	5.48	5.08	4.79	5	4	5	3	6.34	28	13.89	6	4	3	12	12	12.8	36	28.4	39.2
2	2	6.03	5.7	5.48	4.93	6.42	5	3	4	5	6.24	26	12.24	9	2	2	16	12	8.75	42	35.9	43.95
2	2	5.08	3.99	4.65	9.26	10.63	5	4	4	4	6.77	21	16.29	5	5	2	21	11	7.2	29	31	41.2
2	2	5.09	5.69	6.17	57.96	8.52	5	5	5	5	5.68	22	15.62	8	5	10	14	11	6.19	31	28.8	37
2	2	5.05	4.75	6.29	15.17	14.7	5	2	3	2	6.39	27	14.7	9	2	3	16	18	16.22	1	37.4857	47.2
2	2	5.07	3.61	4.2	75.9	11.14	5	3	5	5	6.46	29	12.27	7	9	8	14	17	5.84	52	35.4222	43.7
2	2	5.05	4.11	5.4	11.16	7.26	5	4	5	5	5.7	22	12.96	8	6	6	25	20	7.36	6	36.4	42.77
2	2	6.01	4.18	5.57	9.59	9.59	5	4	2	5	5.6	22	16.33	9	5	6	22	14	14.86	8	37.4	38
2	2	5.09	4.83	4.77	11.13	11.13	5	3	4	5	6.32	28	14.83	2	2	3	16	17	9.83	12	32.6	35.8
2	2	5.02	6.76	5.98	8.79	8.79	5	4	5	5	6.63	26	10.52	9	6	7	11	15	6.1	25	27.2	40.2
2	2	5.07	4.63	4.37	14	14	5	4	5	5	5.32	29	10.86	9	5	3	13	15	4.41	12	33.3	39.2
2	2	5.07	5.11	7.11	12.3	12.3	5	5	4	5	6.08	31	9.43	7	6	4	13	12	7.86	7	24.6	50.2
2	2	5.04	8.2	7.6	25.49	8.2	5	3	3	3	4.8	26	20.93	9	4	10	24	22	12	21	35.6	47.63
2	2	6.03	6.05	5.36	6.33	11.83	5	5	3	5	6.44	24	18.06	10	7	7	20	24	11.86	17	34.9	50.6
2	2	6.02	5.9	5.26	22.5	23.74	5	5	5	5	4.49	29	17.14	7	7	10	27	23	6.78	35	22.5	35.2
2	2	5.02	6.8	6.46	22.62	12.24	5	4	3	5	5.97	23	14.85	8	8	6	23	19	7.16	42	24.5	34.4
2	2	5.02	7.04	7.64	13.55	39.68	3	4	4	5	5.62	20	14.4	10	6	8	17	19	17.9	16	38.3	45.8
2	2	6.01	5.99	5.77	9.73	6.74	5	2	3	5	6.68	24	15.39	4	1	1	14	20	14.45	28	33.4	44
2	2	5.05	3.2	4.4	14.3	21.9	5	5	5	5	6.3	23	14.7	11	3	2	24	23	6.8	22	30.4	41.1
2	2	5.1	4.1	5.4	31.5	11.1	5	5	5	5	6.5	26	13.5	9	9	5	19	20	7.7	27	36.6	46.9
2	2	5.02	4.3	4.8	26.2	15.4	5	2	2	5	6.3	22	14.7	5	6	6	20	19	8	19	31.6	37.2
2	2	5.02	4.6	5.3	49.8	23.2	5	4	4	5	5.8	27	16.5	7	8	7	19	18	11.7	18	25.7	30.2
2	2	5.02	5.9	5.5	29.4	23.8	5	4	2	5	5.2	28	14.5	8	6	6	19	20	8.4	35	31	40.2
2	2	6	4.5	6.6	17.1	8	5	5	4	5	6.3	21	13.1	4	2	2	24	23	6.4	27	23.8	34.2
2	2	6.01	3.8	6	38.8	6.4	5	4	4	5	6.3	22	12.7	5	2	2	21	22	8.5	63	33.1	43.2
2	2	6.01	6.2	7.3	48.2	11.9	5	5	5	5	6.5	22	12.1	4	2	3	16	12	5.7	43	23.6	35.2
2	2	5.1	4.6	5.8	11.3	27.3	5	3	4	5	5.1	23	12.4	5	2	3	14	16	6.8	35	29.5	39.2
2	2	5.06	7.2	8	8.8	13.1	5	4	4	5	5.5	27	15	9	2	6	21	18	6.6	25	27	34.2
2	2	5.06	3.7	4.3	6.9	47.8	5	4	5	5	5.2	30	10	4	3	3	15	18	5.4	61	26.2	35.8
2	2	5.08	3.8	3	33.3	25.2	5	5	4	5	4.8	24	12.4	5	3	8	11	12	5.4	67	32.8	34.8
2	2	5.09	3.4	6	15.3	54.7	5	4	5	5	7.1	21	11.4	4	2	4	18	22	7.8	14	37.9	40.2
2	2	5.06	4.9	5.8	12.3	6	5	5	4	5	5.7	20	10.8	10	6	8	15	18	7.7	10	35.4	39.2
2	2	5.09	4.1	3.2	6.6	19.6	5	4	4	5	7	19	13	8	2	3	16	27	5.9	45	28.6	32.2
2	2	5.05	4.1	6.1	77.9	8.8	5	3	4	5	5.6	23	13.6	9	2	2	20	23	8.5	48	32.2	36.2
2	2	5.09	6.1	8.3	10.2	16.4	5	4	4	5	6.2	20	16.5	6	2	3	20	15	9.3	40	34.8	39.4
2	2	5.02	6.5	6.5	47.6	16	5	3	4	5	6.9	21	14.3	6	5	3	28	23	9.8	42	26.7	43.5
2	2	5.02	7	6.7	2.3	37.5	4	5	5	5	6.3	20	17.9	4	11	11	15.5	18.5	10.7	13	29	35.6
2	2	5.09	5	4.9	13.7	9.3	5	4	5	5	5	23	11.5	7	1	1	19.2	17.5	6	31	25.7	38.8
2	2	5.09	6.8	6.2	33.8	12.1	4	4	5	5	6.1	22	17.4	8	11.8	11.5	19	18.3	8.8	32	24	35
2	2	5.1	9.4	7.8	52.4	12.5	3	4	5	5	7.4	20	15.2	10	2	1	18	16.5	9	38	25.4	39.1
2	2	5.09	4.2	6	13.6	42.5	4	4	5	5	6	24	12.9	11	7.8	7	9.6	11.7	9.7	45	21.4	35.9
2	2	5.08	4.4	5.8	17.6	18.7	5	5	4	5	5.5	22	13.5	4	8	8	20.5	17.2	5.6	32	24.6	34.7
2	2	5.08	8.6	8.2	7.4	12.4	5	5	5	5	6.3	22	16.4	11	1	1	22.2	29.6	12.3	35	21.3	32.2
2	2	5.05	10	7.5	15.4	13.6	4	5	5	5	7	16	13.8	7	1	1	23.2	25.6	9	37	26.8	38.2
2	2	5.05	10.1	8.6	11.7	14.3	4	5	5	2	6.7	20	14.5	6	16	15.8	14.5	13.5	11.1	11	26.1	36.2
2	2	5.05	7.3	7.6	4.5	27.4	4	5	5	5	6.5	26	17.4	8	3.6	4.9	18.7	14.8	9.4	21	35.2	39.7
2	2	5.1	11.5	11	3.6	12.2	5	4	5	5	5.8	24	16.5	7	1	1	20.7	19.2	11.6	51	31.7	39.5
2	2	6.01	3.78	4.27	120.2	8.8	5	5	5	5	4.5	29	11	9	9.1	7.5	21	21	7.75	33	28.8	35.8
2	2	5.06	3.97	3.3	7.9	10.6	3	3	3	5	5.2	25	14.4	4	10	9.8	28	26	6.55	38	20.55	43.6
2	2	5.05	5.2	3	31	26.98	3	3	3	5	5.6	22	11.5	9	13	14	21.5	18	7	36	32.48	45.2
2	2	5.09	3.2	2.97	120.2	14	5	4	5	5	6.6	23	14	11	11.4	11.7	26	18	7.6	35	29.55	34.2
2	2	5.05	6.6	4.7	11.9	15	4	4	5	5	5.3	25	16.48	8	7.5	9.8	21	20	7.6	28	33	42.6
2	2	5.02	7.7	7	14.9	59.7	5	4	5	5	7	23	17.2	5	10.7	9	18	16	9	19	29.95	34.7
2	2	5.09	3.6	6.2	3.5	16.4	4	5	4	5	6.1	28	10.8	6	11.7	10.5	22.5	22.5	8	37	29.1	45.2
2	2	5.07	5.6	5.4	17.9	29.7	1	5	5	5	6	23	11.1	8	11.8	16.4	23	18.5	9.07	47	31.8	34.2
2	2	4.09	6.2	4.3	5	16.1	3	3	3	3	7.5	23	15	5	18.8	19.7	21	15	14.1	15	22.3	32.2
2	2	5.03	3.5	4.6	31.3	14.2	4	5	5	5	5.6	28	12.2	6	6.7	6.5	17.5	20	9.2	51	29.8	29.2
2	2	5.09	3.15	3.41	10.59	4.6	4	5	5	4	8.73	19	9.26	6	3	3	21	30	8.58	36	38.03	45.2
2	2	5.1	3.73	3.09	9.6	8.1	4	5	5	4	6.9	19	11.1	10	2	7	15	20	9.78	11	37.5	46.2
2	2	5.09	5.44	5.66	26.2	40.2	5	4	5	4	6.4	16	18.22	5	4	8	17	29	10.31	48	36.6	43.6
2	2	5.09	3.08	2.65	12	16.19	5	5	5	5	7.03	24	8	4	1	1	33	16	5.43	25	41.2	34.2
2	2	5.09	5.44	4.8	9.52	8.52	5	2	3	3	8.74	19	17.4	5	1	1	16	28	8.26	21	35.06	43.7
2	2	6.2	2.28	2.36	53.2	46.2	5	5	5	5	7.12	23	13.11	9	3	2	22	19	5.05	21	40.7	43.2
2	2	5.8	8.1	2.36	10.81	30.93	5	5	5	4	8.11	23	18.27	4	9	11	17	24	6.27	30	42.87	46.2
2	2	6	3.38	3.5	19.13	10.58	5	5	5	3	8.2	22	15.8	5	1	3	31	25	10.28	26	34.09	34.9
2	2	5.07	4.03	4.63	24.2	11.59	5	4	5	5	7.32	24	16.97	4	11	9	21	11.5	6.33	31	36.08	32.2
2	2	5.06	2.99	6.01	12.2	33.2	5	5	5	5	9.56	18	13.15	10	9	8	30	29	9.75	47	31.1	32
2	2	5.06	4.35	5.42	11.14	13.44	4	4	5	5	7.44	23	16.66	8	2	2	24	22	8.78	35	40.06	45.2
2	2	5.03	5.53	5.76	4.76	26.74	3	4	5	5	8.52	19	17.4	9	4	7	28	28	8.22	49	30.6	34.2
2	2	5.03	3.57	3.3	4.85	3.97	3	4	5	5	6.53	19	17.99	6	5	8	25	28	7.32	40	30.53	31.7
2	2	5.02	3.17	3.87	3.13	22.2	5	5	4	5	8.43	24	12.23	6	1	1	28	27	7.71	45	37.7	40.2
2	2	5.02	2.9	4.22	9.44	27.85	5	4	5	5	8.47	22	13.81	4	1	4	19	17	8.99	43	36.08	45.2
2	2	5.01	3.16	3.17	2.63	30.2	5	4	5	3	7.98	23	10.46	7	1	1	29	31	5.56	19	36.7	41.2
2	2	5.01	2.56	4.82	2.37	24.51	4	4	2	2	8.82	25	6.43	8	19	1	30	25	10.42	14	50.2	53.4
2	2	5	5.21	3.16	16.2	10.2	5	3	3	3	7.27	24	11.13	10	2	3	17	26	5.18	43	28	37.87
2	2	4.09	2.73	2.86	15.86	8.6	4	4	5	5	9.85	16	11.54	11	5	10	26	25	16.13	16	32.2	40.2
2	2	5.05	3.25	3.78	3.66	22.56	2	4	1	3	7.43	18	11.83	4	3	2	20	20	9.33	43	34.7	41.53
2	2	5.06	3.52	4.03	45.41	17.2	5	4	5	4	6.44	17	12.04	11	12	4	18	17	5.01	40	38.76	47.53
2	2	5.04	1.69	4.08	4.16	10.86	5	4	4	3	7.79	16	12.35	7	3	4	32	17	6.84	20	42.87	44.2
2	2	4.03	8.28	8.6	7.66	5.75	5	4	5	3	5.92	26	13.39	6	6	7	16	17	6.74	8	32.63	45.53
2	2	6	5.64	6.1	2	20.24	4	4	4	3	5.44	21	10.19	8	16	17	13	10	7.05	22	34.2	44.4
2	2	5.08	5.26	6.1	32.9	29.58	5	5	5	4	6.45	23	15.99	7	4	7	10	12	12.03	13	36	43.98
2	2	5.07	4.6	5	5.77	13.3	5	5	5	5	6.52	26	13.35	9	14	13	8	8	7.13	24	36.2	38.4
2	2	5.06	5	5.1	16.7	7.18	4	4	4	5	5.6	26	12.6	4	9	12	13	16	8.88	12	31.2	45.34
2	2	5.04	5.3	5.5	27.4	27.33	5	4	3	2	6.4	24	12.1	9	10.5	13	9	11	7.7	21	36.8667	38.2
2	2	5.09	5.3	5.4	16.1	16.3	5	5	4	5	5.5	26	14	11	11	6	3	4	7.08	3	29.4	35
2	2	5.09	4.3	4.6	20.8	8.2	5	5	5	2	4.7	28	13.8	8	14	14	4	2	7.38	9	29.2	38.63
2	2	5.09	4.55	5.1	32.58	42.97	5	5	4	5	9.2	15	13.08	5	4	6	19	14	7.7	53	41.6444	49.2
2	2	5.09	7.02	7.1	20.06	57.42	3	4	4	3	7.36	13	11.82	6	7	7	17	13	7.6	23	38.5	43.8
2	2	5.1	6.78	7.2	18.87	30.34	2	4	4	2	7.13	19	13.96	8	18	14	13	15	7.5	49	37.8667	45.34
2	2	5.09	4.1	5.2	42.2	44.05	5	5	5	5	7.55	23	13.57	5	19	17	10	8	7.9	50	33.4	44.45
2	2	5.09	4.8	5.7	20.64	47.54	2	3	3	4	7.55	22	12.36	6	13	15	8	8	8	51	34.45	42.2
2	2	5.09	4.4	5.6	29.2	44.7	3	3	3	3	7.65	22	13.93	6	5	10	9	6	8.4	60	34.8	39.7
1	2	6.2	4.77	5.1	69.2	86.2	3	3	3	3	6.65	18	15.32	10	17	22	9	9	8.8	42	35.4222	31.45
1	2	5.8	5.48	5.8	7.93	17.6	3	5	3	3	7.74	17	17.322	5	11	9	13	9	7	20	35.8667	39.2
1	2	5.05	9.34	16.1	23.14	79.2	3	5	3	3	6.65	21	14.53	10	6	9	29	23	6.8	56	35.3429	37.5
1	2	5.02	7.1	7.9	8.31	22.2	4	5	5	4	6.86	18	6.47	7	6	8	7	12	6.6	17	32.7714	42.7
1	2	5.02	7.58	8.4	3.9	9	4	5	5	4	7.75	18	5.77	6	10	12	11	11	6.5	49	33.2	43.2
1	2	5	7.05	7.9	11.2	14.6	4	4	1	4	6.86	24	10.9	10	12	14	22	24	6.3	40	39.3667	45.2
1	2	5.09	3.78	5.1	2.29	12	5	3	3	5	8.73	24	11.9	5	10	13	14	11	6.6	43	31.2	41.2
1	2	4.09	9.8	9.9	90.2	18.1	5	4	4	5	7.2	24	10	7	9	11	8	13	6.7	13	61.0571	56.2
1	2	5.06	6.6	6.9	8.84	9.2	5	4	5	5	6.67	23	10.7	7	9	6	12	13	9.8	8	41.5333	47.2
1	2	5.05	7.03	7.1	2.5	6.76	3	4	2	3	7.55	21	8.99	6	20	13	20	16	9.7	10	39.825	43.7
1	2	5.06	6.25	7	67.2	5.76	5	4	4	4	6.97	15	8.38	7	11	9	3	2	9.8	35	32.325	44.7
1	2	6	8.9	11.2	13.8	19.8	4	2	4	2	7.9	7	15	8	5	2	11	13	10.8	33	31.2	38.2
1	2	5.09	5.5	6.1	10.8	9.8	3	5	3	5	6.7	8	13.8	8	1	1	8	12	12.1	15	61.0571	58.2
1	2	5.05	11.7	14.6	6	8.3	2	5	4	3	6.8	8	17.9	9	4	4	9	13	12.9	20	40.4	54.2
1	2	5.1	8.1	10.9	12.8	8.1	2	5	2	3	6	11	21.2	8	5	6	11	14	16.4	19	39.825	42.8
1	2	5.09	7.7	13.1	10.1	10.8	4	4	4	2	5.8	9	17.3	8	2	3	14	16	12	21	32.325	40.2
1	2	5	5.21	3.16	16.2	10.2	5	4	3	3	7.27	24	11.13	10	2	3	17	26	5.18	43	28	37.87
1	2	4.09	2.73	2.86	15.86	8.6	4	5	4	5	9.85	16	11.54	11	5	10	26	25	16.13	16	32.2	40.2
1	2	5.05	3.25	3.78	3.66	22.56	1	2	3	1	7.43	18	11.83	4	3	2	20	20	9.33	43	34.7	41.53
1	2	5.06	3.52	4.03	45.41	17.2	5	4	5	4	6.44	17	12.04	11	12	4	18	17	5.01	40	38.76	47.53
2	2	5.04	1.69	4.08	4.16	10.86	5	3	5	4	7.79	16	12.35	7	3	4	32	17	6.84	20	42.87	44.2
2	2	4.03	8.28	8.6	7.66	5.75	5	4	5	3	5.92	26	13.39	6	6	7	14	17	6.74	8	32.63	45.53
2	2	6	5.64	6.1	2	20.24	3	4	3	3	5.44	21	10.19	8	16	17	11	10	7.05	22	34.2	44.4
2	2	5.08	5.26	6.1	32.9	29.58	5	4	2	4	6.45	23	15.99	7	4	7	8	12	12.03	13	36	43.98
2	2	5.07	4.6	5	5.77	13.3	5	5	5	5	6.52	26	13.35	9	14	13	6	8	7.13	24	36.2	38.4
2	2	5.06	5	5.1	16.7	7.18	4	3	4	5	5.6	26	12.6	4	9	12	11	16	8.88	12	31.2	45.34
2	2	5.04	5.3	5.5	27.4	27.33	5	1	4	2	6.4	24	12.1	9	10.5	13	7	11	7.7	21	36.8667	38.2
2	2	5.09	5.3	5.4	16.1	16.3	5	5	4	5	5.5	26	14	11	11	6	1	4	7.08	3	29.4	35
2	2	5.09	4.3	4.6	20.8	8.2	5	3	2	2	4.7	28	13.8	8	14	14	2	2	7.38	9	29.2	38.63
2	2	5.09	4.55	5.1	32.58	42.97	5	4	5	5	9.2	15	13.08	5	4	6	17	14	7.7	53	41.6444	49.2
2	2	5.09	7.02	7.1	20.06	57.42	4	4	3	3	7.36	13	11.82	6	7	7	15	13	7.6	23	38.5	43.8
2	2	5.1	6.78	7.2	18.87	30.34	4	4	2	2	7.13	19	13.96	8	18	14	11	15	7.5	49	37.8667	45.34
2	2	5.09	4.1	5.2	42.2	44.05	5	4	5	5	7.55	23	13.57	5	19	17	8	8	7.9	50	33.4	44.45
2	2	5.09	4.8	5.7	20.64	47.54	1	4	1	4	7.55	22	12.36	6	13	15	6	8	8	51	34.45	42.2
2	2	5.09	4.4	5.6	29.2	44.7	4	3	4	3	7.65	22	13.93	6	5	10	7	6	8.4	60	34.8	39.7
1	1	5.01	7.21	6.61	11.96	15.45	5	5	4	5	5.82	22	14.33	3	12	13	11	11	10.71	23	28.7	35.2
1	1	4.09	6.39	7.92	33.83	8.55	5	4	4	5	5.64	21	12.96	7	13	13	7	10	5.76	26	31.8	34.2
1	1	4.06	6.25	6.52	18.53	12.92	5	4	4	5	6.17	27	16.01	9	14	13	14	20	8.86	36	35.1	42.2
1	1	5	6.31	5.62	29.1	16.63	5	5	4	5	5.75	22	14.08	8	6	6	8	10	7.58	27	33.5	39.2
1	1	4.05	9.58	9.31	24.4	6.73	5	4	5	5	5.16	23	16.2	8	8	11	9	13	10.75	34	37.7	43.95
1	1	4.09	3.84	5.44	12.32	9.73	5	4	4	4	6.25	12	17.69	10	12	11	12	10	8.06	7	36.4	41.2
1	1	4.09	3.66	4.47	21	16.72	5	4	4	5	7.55	12	19.31	6	5	5	19	14	9.66	8	50.2	57
1	1	4.04	3.88	7.39	26.92	10.33	5	4	2	5	6.45	11	14.76	5	5	5	18	17	12.16	8	39.7	47.2
1	1	4.05	6.02	6.15	8.3	7.63	5	2	4	5	7.72	20	16.26	2	13	15	17	18	14.04	13	39.4	43.7
1	1	4.08	8.16	9.69	16.01	8.01	5	4	4	5	9.03	21	15.69	6	6	8	8	13	9.58	19	40	42.77
1	1	5	7.67	8.3	13.59	13.35	5	4	4	5	7.11	21	14.39	6	5	7	14	19	9.78	27	37.5	38.2
1	1	4.1	4.81	4.93	28.33	10.51	4	2	2	5	7.12	22	15.61	6	8	10	13	19	11.41	23	32.4	35.8
1	1	4.05	3.9	3.73	12.48	20.66	5	4	4	4	7.21	25	18.78	6	4	4	19	19	7.27	21	34.6444	40.2
1	1	4.04	3.38	3.85	44.6	3.45	5	4	5	5	9.88	18	17.9	6	13	9	12	14	7.44	20	37.9143	39.2
1	1	4.06	5.05	4.96	21.34	11.95	5	2	4	3	6.89	23	22.96	8	5	9.5	11	14	10.27	25	40.825	50.2
1	1	4.05	7.52	7.69	8.8	24.88	5	5	5	5	8.5	14	18	4	5	6	11	14	8.07	14	33.95	49.2
1	1	4.05	7.21	7.53	13.71	16.21	5	4	1	5	7.3	18	15.7	6	8	7	12	15	10.2	11	34.15	43.8
1	1	4.04	8.71	8.28	28.76	17.54	5	4	2	4	9.9	16	20.7	6	6	5	19	20	16.44	18	35.05	45.34
1	1	5.01	9.41	9.19	16.57	33.8	5	5	4	5	7.5	18	9.8	6	4	4	12	16	18.72	16	37.1	44.45
1	1	5.01	7.15	7.29	40.01	27.85	5	4	5	4	8.4	16	13.1	9	1	2	13	16	20.9	14	34.95	42.2
1	1	4.07	6.58	6.45	2.06	35.51	5	2	4	5	7.44	22	17.8	10	2	3	23	26	12.05	27	33.9	39.7
1	1	4.03	10.4	8.68	5.26	30.11	5	5	5	5	7.8	20	19.9	7	4	4	18	26	11.34	8	33.75	41.7
1	1	4.05	9.9	11.98	2.76	19.35	5	4	4	4	9.1	18	18.2	3	0	2	22	23	18.02	1	39.05	49.2
1	1	4.05	6.53	10.16	14.28	18.16	5	3	1	5	8.2	23	18.4	6	6	6	15	13	10.24	15	31.95	37.5
1	1	4.09	5.2	5.6	6.4	11.3	4	1	1	1	6.6	22	18.4	8	6	6	17	24	11.7	11	36	38.63
1	1	5.01	7.4	6.9	15.6	7.6	5	3	4	5	6.48	21	19.8	8	6	6	22	26	9.1	25	32.2	39.2
1	1	4.09	12.7	12	2.8	12.4	5	3	1	5	8.7	21	22.9	7	5	5	26	26	11.2	10	34.5	43.8
1	1	4.09	9	9.1	9.9	13.4	4	3	4	5	6.5	21	19.4	7	6	7	19	23	7.7	33	33.5	45.34
1	1	5.01	5.5	6.1	31.5	22.8	5	5	5	5	6.9	21	21.4	4	9	11	23	21	10.2	27	30.5	44.45
1	1	4.09	7.6	6.9	10.4	6.1	5	2	2	5	6.4	22	18.8	8	13	16	22	27	12.5	25	30.9	35.2
1	1	4.1	6.7	6.8	39.3	9.6	5	4	5	4	6	22	20.4	10	14	14	22	21	9.4	32	31.2	39.7
1	1	4.02	9.7	5.8	28.4	11.6	5	5	5	5	6.5	19	22.5	10	10	11	19	16	7.6	29	34.5	31.45
1	1	4.05	6	5.9	40	13.6	5	4	4	4	6	23	16.3	10	7	7	12	18	7.3	27	35	30.2
1	1	4.03	9.3	9.7	19	15.5	5	5	3	5	7.3	21	24.2	12	13	13	17	18	8.9	19	33.8	37.5
1	1	4.09	6.7	7.1	29.3	8.6	5	5	3	5	6.7	18	15.5	12	5	12	17	14	11.9	11	38.4	37.87
1	1	4.09	5.7	6.1	17.1	6.2	5	4	5	5	6.9	20	13.4	9	12	9.7	10	12	11.3	33	32	40.2
1	1	4.02	7.1	9.3	27	9.9	5	2	5	5	9.4	17	14	6	9	9	17	20	12	27	29.2	41.53
1	1	4.07	5.3	8.1	6	11.7	2	5	1	5	5.7	22	17.8	7	10.1	10.8	21	21	9.9	24	31.5	37.5
1	1	4	4.7	5.1	120.2	9	2	3	5	2	5.57	25	12.1	7	15.4	15.3	18	22	7.3	34	33.2	44.2
1	1	5.01	3.96	4.4	25.5	59.5	1	3	4	3	5.42	21	15.2	11	13.6	16.2	17.5	17.8	9.4	25	25.75	35.53
1	1	4.03	6.5	5.9	14.4	19.7	5	4	3	5	6.3	20	15.9	6	14.4	15.6	21	17.5	13.2	21	27.05	44.4
1	1	4.07	4.7	6.3	8.9	2.7	3	4	3	1	6.3	20	14	7	9.8	10.2	24	31	13.5	1	27.5	43.98
1	1	4.04	5.1	4	37.6	35.7	5	3	4	3	6.2	18	15.2	7	12.7	14.8	19	18	12.5	30	26.6	38.4
1	1	4.09	7.61	9.06	7.49	18.96	2	3	4	2	7.26	25	20.11	9	9	8	24	22	12.03	40	31.95	45.34
1	1	4.09	7.46	7.22	48.01	34.1	5	4	4	5	7.04	22	21.03	10	7	7	21	24	11.8	44	37.45	38.2
1	1	4	6.62	4.42	22.21	36.2	5	5	4	5	8.38	20	16.35	9	6	4	8	12	12.96	31	33.2	35
1	1	4.06	2.97	2.92	5.34	26.74	2	2	2	2	6.44	16	16.72	9	7	14	23	27	9.17	39	38.4	38.63
1	1	4.06	2.78	3.48	16.54	8.43	5	4	5	3	7.34	26	15.99	12	4	7	20	25	11.55	28	40.7	38.63
1	1	4.04	4.25	3.71	16.2	19.2	5	5	4	5	6.88	13	20.99	8	14	4	19	22	12.51	21	40.6	39.2
1	1	4.02	4.2	5.77	6.8	14.3	5	3	5	5	6.21	18	20.41	9	7	8	24	23	12.96	17	34.8	43.8
1	1	4.01	2.81	3.2	4.4	36.9	4	3	2	3	9.56	20	20.49	4	13	11	24	29	14.96	15	41.2	45.34
1	1	4.1	4.66	5.87	14.7	22.4	4	5	5	3	6.59	21	16.84	9	11	9	14	25	11.58	38	32.2	44.45
1	1	4.07	4.68	6.54	15.9	10.8	3	4	5	4	13.45	19	19.92	8	13	5	18	22	16.29	35	38.7	35.2
1	1	4.05	9.08	9.96	7.7	38.9	5	5	5	4	9.38	21	18.62	10	9	9	7	8	11.84	37	38.06	39.7
1	1	4.04	8.44	6.98	4.8	17.4	3	5	5	5	7.26	22	19.82	10	4	6	24	26	15.18	45	40.2	31.45
1	1	4.02	8.88	6.67	2.6	8.9	4	3	5	3	9.11	20	19.08	11	10	15	13	16	12.45	47	50.2	30.2
1	1	4.01	9.54	7.33	7.5	5.6	5	5	4	3	5.8	23	19.54	9	6	8	12	13	11.63	18	32.7	37.5
1	1	4.09	2.88	4.3	10.62	22.48	5	4	5	3	5.97	22	13.21	9	7	9.5	18	18	9.16	4	42.06	37.87
1	1	4.1	3.51	3.95	10.59	11.25	5	4	5	3	6.68	13	20.14	8	7	8	17	12	6.52	13	31.2	40.2
1	1	4.1	3.43	3.72	8.77	2.96	5	5	4	5	6.18	19	19.29	10	9.5	10	20	28	7.5	34	43.37	41.53
1	1	4.09	3.39	3.75	11.66	26.67	4	4	4	2	7.32	9	15.75	9	10.5	11.5	16	24	7.38	19	51.6	37.5
1	1	4.03	3.94	6.57	17.51	25.69	3	4	5	3	6.64	9	13.34	12	8	6	19	22	11.7	3	42.09	44.2
1	1	4.09	5.1	4.34	19.71	22.85	5	2	4	3	6.72	10	18.13	9	4.5	3.5	19	26	6.9	19	51.8	35.53
1	1	4.1	8.1	3.19	6.15	6.33	3	3	4	3	5.76	13	12.67	9	8	4.5	16	7	7.42	15	36.76	44.4
1	1	3.11	3.17	7.29	2.09	17.39	1	4	1	1	7.04	13	17.06	9	3	3	16	18	10.7	15	41.37	43.98
1	1	4.06	4.16	6.16	9.81	24.27	5	5	4	5	8.18	13	13.83	9	8	4.5	19	23	15.58	13	37.63	38.4
1	1	4.04	2.56	3.46	15.36	10.06	4	5	4	5	5.6	29	14	9	4.5	3	15	25	9.23	34	42.6	45.34
1	1	4.04	3.42	4.09	8.2	10.17	4	4	5	5	5.7	19	13.06	8	5	2	20	22	8.01	22	38.37	38.2
1	1	4.03	7.1	3.09	13.37	9.4	5	5	5	4	7.26	20	12.1	9	13	11	17	13	11.83	9	26.64	35
1	1	3.11	5.08	3.56	14.56	11.71	5	4	4	2	7.69	16	17.07	10	14	12	20	20	11.63	25	59.2	38.63
1	1	4.02	5.08	3.93	8.55	13.78	5	5	5	5	5.46	20	14.89	9	6	6	15	22	12.36	17	39.2	49.2
1	1	4	2.97	4.11	17.87	15.15	2	3	3	3	8.86	14	12.96	8	3	2	18	16	8.92	24	35.6	43.8
1	1	4.01	8.34	9.1	8.76	4.97	5	4	4	4	11.94	13	17.56	8	4	2	3	2	13.4	35	43.2	45.34
1	1	4.08	4.1	4.6	15.77	11.41	5	3	4	3	7.27	23	11.02	6	10	8	4	12	7.6	42	28.1	44.45
1	1	4.09	4.65	4.1	8.73	8.85	5	3	4	3	7.9	23	10.7	5	11	15	6	8	8.2	8	32.4	42.2
1	1	4.06	5	3.1	8.42	11.53	5	5	2	2	6.4	19	13.38	8	14	8	12	17	8.8	15	35.45	39.7
1	1	4.03	3.11	3.2	4	10.07	5	4	3	1	7.16	17	12.85	5	11	7.5	8	9	9.13	7	34.77	31.45
1	1	4.07	6.2	6.7	18.9	36.36	5	4	5	5	8.3	12	22.8	9	18	14.5	11.5	16.5	13.08	10	42.325	39.2
1	1	4.01	6.73	7.2	3.5	23.4	4	3	4	1	8.1	22	20.7	4	11	14	11	13	10.7	19	44.9	47.5
1	1	4.09	7.8	8.2	18.82	26.2	5	5	5	4	7.79	25	18.9	8	12.5	11	8.5	9	6.9	40	39.2125	35.2
1	1	4.03	5.6	5.8	12.1	17.9	2	3	4	4	6.68	17	15.1	9	15	15	11	7	9.4	23	37.775	34.2
2	1	5.01	6.21	7.15	39.79	6.93	5	5	4	5	6.34	22	16.16	8	2	2	15	17	16.69	20	25.9	42.2
2	1	5.01	7.44	7.14	37.62	11.55	5	5	4	5	5.88	22	12.75	7	6	8	11	11	7.34	29	26.1	39.2
2	1	4.05	7.9	6.91	13.14	9.03	5	5	4	5	6.61	19	18.36	6	4	6	12	12	13.84	16	29.7	31.2
2	1	4.09	3.46	4.74	10.13	8.72	5	4	4	5	7.28	13	13.31	8	4	5	15	16	13.42	2	33.4	43.2
2	1	4.09	4.64	5.55	16.88	10.18	5	2	2	5	6.35	14	18.56	9	6	6	19	18	17.73	0	31.5	41.2
2	1	4.09	6.32	8.16	17.46	13.96	5	2	5	5	6.38	22	12.22	5	6	10	11	13	13.02	23	33.5	40.2
2	1	4.04	4.64	7.53	6.05	35.04	5	3	4	3	8.36	23	18.32	7	3	10	18	24	9.3	16	43.3	47.87
2	1	4.01	6.57	7.22	7.18	6.91	5	4	4	4	9.44	20	19.81	6	4	4	11	19	13.44	25	34.8	40.2
2	1	4.1	6.72	6.38	9.4	40.29	5	5	5	5	8.2	23	20.54	6	5	5	17	21	7.63	48	35.5	41.5
2	1	5	3.32	4.59	17.27	18.69	5	5	5	5	7.76	21	22.35	6	-1	2	18	16	13.56	7	40.3	47.73
2	1	4.1	5.04	3.7	11.88	46.75	5	3	3	5	6.44	19	17.9	11	5.5	6.5	24	27	11.1	27	29.5	34.2
2	1	4.03	3.5	4.18	15.75	26.42	5	5	5	4	6.17	20	24.8	6	10	9	13	16	12.8	40	33.4556	47.5
2	1	4.03	3.98	4.18	9.52	9.13	5	4	5	5	6.73	20	16.95	9	9	7	18	27	11.63	22	33.6143	38.4
2	1	4.1	6.02	5.47	20.01	42.05	5	4	5	5	7.48	17	21.38	10	13	13	19	20	14.25	7	40.3	35.8
2	1	5	3.28	6.45	13.66	12.7	5	5	5	5	7.06	24	18.71	7	21	21	12.5	10	8.04	30	33.15	40.2
2	1	4.05	6.37	6.41	5.65	2.69	5	4	4	4	7.97	11	17.75	3	14	11	11.5	15.5	15.31	15	38.9	39.2
2	1	4.04	6.13	4.9	18.92	2.63	5	5	3	2	7.66	17	14.43	6	8	16	12	16	8.77	9	34.5	50.2
2	1	4.09	3.8	4.9	9.53	30.37	4	4	4	4	7.98	19	12.58	8	12	8	11	18	11.32	31	29.5667	47.63
2	1	4.06	2.96	3.51	4.63	32.42	5	3	4	4	7.51	22	14.9	8	10	15	21	21	9.72	7	38.275	50.6
2	1	4.09	5.98	8.3	3.27	16.62	5	4	1	2	12.05	15	18.34	7	12	14	22	15	22.18	35	45.65	36
2	1	4.09	6.52	5.64	9.21	7.36	5	4	5	5	8.14	18	17.22	7	10	18	19	16	11.05	29	43.1857	35.2
2	1	4.07	6.84	8.61	4.4	8.13	5	1	1	4	10.01	16	17.73	4	3	4	15	14	1	30	36.1857	46.6
2	1	5	4.9	5.5	46.8	13.8	5	3	3	5	6.2	30	15.8	8	2	8	24	27	9.7	12	31.7	44.8
1	1	4.04	2.95	4.91	9.33	38.42	5	4	5	4	7.14	21	19.4	5	9	10	16	18	10.61	12	38.7571	48.43
1	1	4.03	5.07	5.42	2.82	18.5	5	5	5	5	7.76	19	20.6	5	14	14	9	13	15.26	10	36.2333	51
1	1	4.06	3.56	4.7	7.85	11.52	4	5	4	4	6.96	26	16.39	6	11.5	8.5	14	17	6.85	13	35.7889	51
1	1	4.02	4.93	5.9	34.86	9.53	2	2	2	3	7.92	21	16.13	13	17	22	8	14	14.62	2	46.9	57
1	1	4.09	3.81	4.93	2.47	28.37	5	3	2	2	5.74	15	16.8	7	16	19	16	17	8.79	43	30.9	41
1	1	5	4.42	5.48	37.11	23.19	5	4	4	5	6.48	20	16.76	6	14	20	7	10	9.31	41	39.7	42.33
1	1	4.05	2.62	3.56	3.33	38.09	5	4	5	4	8.26	20	14.83	9	18	18	17	14	12.24	20	35.9	48.33
1	1	4.02	3.4	3.98	8.81	11.66	1	2	1	3	8.45	19	17.33	7	15	15	15	20	21.74	2	38.4	45
1	1	4.06	4.37	6.03	3.86	8.8	5	3	2	3	7.4	16	14.94	9	8	9	17	21	10.53	28	41.6143	46.33
1	1	4.09	6.88	7.71	4.82	36.44	5	1	3	2	9.58	14	21.79	10	9	12	9	14	5.06	2	42.775	45.2
1	1	4.08	3.8	5	31	19.5	5	5	5	5	6.2	29	15.9	9	10	17	20	23	11.61	26	41.8	44.78
1	1	4.05	6.7	7.2	3.1	22.66	5	2	2	4	6.2	24	16	8	5	6	23	30	5.9	4	39.35	49.2
1	1	5.01	6.2	6.8	36.68	59.49	5	5	4	5	7	17	22.6	8	1	2	27	22	12.54	17	28.9	46.14
1	1	4.06	5.9	5.6	12.94	8.32	5	3	2	4	7.2	19	18.8	10	4	4	22	24	9.05	11	34.4	39
1	1	4.04	7	7.26	1.6	9.1	5	4	3	5	5.8	22	17.3	6	0	1	14	22	13.78	7	31.45	35.8
1	1	4.04	4.87	5.34	11.39	16.93	4	4	3	4	6.9	16	15.6	5	6	4	17	19	6.94	33	34.45	39.43
1	1	5.01	5.68	6.59	33.76	9.53	5	3	3	5	6.99	22	13.96	9	8	7	14	17	7.18	10	29.3	41
1	1	4.06	6.73	6.61	24.46	21.78	5	4	4	5	6.1	22	12.54	3	6	6	11	12	10.31	25	29.9	35.71
1	1	5.01	7.31	6.71	11.96	15.45	5	5	4	5	5.82	22	14.33	3	12	13	11	11	10.71	20	28.4	36
1	1	4.09	6.49	8.02	33.83	8.55	5	5	3	5	5.64	21	12.96	7	13	13	7	10	5.76	23	31.5	35
1	1	4.06	6.35	6.62	18.53	12.92	4	4	4	5	6.17	27	16.01	9	14	13	14	20	8.86	33	34.8	43
1	1	5	6.41	5.72	29.1	16.63	5	4	5	5	5.75	22	14.08	8	6	6	8	10	7.58	24	33.2	40
1	1	4.05	9.68	9.41	24.4	6.73	5	5	4	5	5.16	23	16.2	8	8	11	9	13	10.75	31	37.4	44.75
1	1	4.09	3.94	5.54	12.32	9.73	5	3	4	5	6.25	12	17.69	10	12	11	12	10	8.06	4	36.1	42
1	1	4.09	3.76	4.57	21	16.72	5	4	4	5	7.55	12	19.31	6	5	5	19	14	9.66	5	49.9	57.8
1	1	4.04	3.98	7.49	26.92	10.33	5	4	2	5	6.45	11	14.76	5	5	5	18	17	12.16	5	39.4	48
1	1	4.05	6.12	6.25	8.3	7.63	5	4	2	5	7.72	20	16.26	2	13	15	17	18	14.04	10	39.1	44.5
1	1	4.08	8.26	9.79	16.01	8.01	5	5	5	5	9.03	21	15.69	6	6	8	8	13	9.58	16	39.7	43.57
1	1	5	7.77	8.4	13.59	13.35	5	4	3	5	7.11	21	14.39	6	5	7	14	19	9.78	24	37.2	39.2
1	1	4.1	4.91	5.03	28.33	10.51	5	3	3	5	7.12	22	15.61	6	8	10	13	19	11.41	20	32.1	36.6
1	1	4.05	4	3.83	12.48	20.66	5	5	4	5	7.21	25	18.78	6	4	4	19	19	7.27	18	34.3444	41
1	1	4.04	3.48	3.95	44.6	3.45	5	5	5	5	9.88	18	17.9	6	13	9	12	14	7.44	17	37.6143	40
1	1	4.06	5.15	5.06	21.34	11.95	5	3	3	3	6.89	23	22.96	8	5	9.5	11	14	10.27	22	40.525	51
1	1	4.04	2.95	4.91	9.33	38.42	5	4	4	5	7.14	21	19.4	5	9	10	16	18	10.61	12	38.7571	48.43
1	1	4.03	5.07	5.42	2.82	18.5	5	5	4	5	7.76	19	20.6	5	14	14	9	13	15.26	10	36.2333	51
1	1	4.06	3.56	4.7	7.85	11.52	4	5	5	4	6.96	26	16.39	6	11.5	8.5	14	17	6.85	13	35.7889	51
1	1	4.02	4.93	5.9	34.86	9.53	2	2	3	2	7.92	21	16.13	13	17	22	8	14	14.62	2	46.9	57
1	1	4.09	3.81	4.93	2.47	28.37	5	3	1	2	5.74	15	16.8	7	16	19	16	17	8.79	43	30.9	41
1	1	5	4.42	5.48	37.11	23.19	5	5	4	5	6.48	20	16.76	6	14	20	7	10	9.31	41	39.7	42.33
1	1	4.05	2.62	3.56	3.33	38.09	5	3	4	4	8.26	20	14.83	9	18	18	17	14	12.24	20	35.9	48.33
1	1	4.02	3.4	3.98	8.81	11.66	2	1	2	3	8.45	19	17.33	7	15	15	15	20	21.74	2	38.4	45
1	1	4.06	4.37	6.03	3.86	8.8	5	2	3	3	7.4	16	14.94	9	8	9	17	21	10.53	28	41.6143	46.33
1	1	4.09	6.88	7.71	4.82	36.44	5	2	1	2	9.58	14	21.79	10	9	12	9	14	5.06	2	42.775	45.2
1	1	4.08	3.8	5	31	19.5	5	5	4	5	6.2	29	15.9	9	10	17	20	23	11.61	26	41.8	44.78
1	1	4.05	6.7	7.2	3.1	22.66	5	4	4	4	6.2	24	16	8	5	6	23	30	5.9	4	39.35	49.2
1	1	5.01	6.2	6.8	36.68	59.49	5	5	5	5	7	17	22.6	8	1	2	27	22	12.54	17	28.9	46.14
1	1	4.06	5.9	5.6	12.94	8.32	5	2	2	5	7.2	19	18.8	10	4	4	22	24	9.05	11	34.4	39
1	1	4.04	7	7.26	1.6	9.1	5	3	3	4	5.8	22	17.3	6	0	1	14	22	13.78	7	31.45	35.8
1	1	4.04	4.87	5.34	11.39	16.93	4	2	3	4	6.9	16	15.6	5	6	4	17	19	6.94	33	34.45	39.43
1	1	4.05	7.62	7.79	8.8	24.88	5	5	5	4	8.5	14	18	4	5	6	11	14	8.07	11	33.65	50
1	1	4.05	7.31	7.63	13.71	16.21	5	1	1	5	7.3	18	15.7	6	8	7	12	15	10.2	8	33.85	44.6
1	1	4.04	8.81	8.38	28.76	17.54	5	3	2	4	9.9	16	20.7	6	6	5	19	20	16.44	15	34.75	46.14
1	1	5.01	9.51	9.29	16.57	33.8	5	5	3	5	7.5	18	9.8	6	4	4	12	16	18.72	13	36.8	45.25
1	1	5.01	7.25	7.39	40.01	27.85	5	5	4	5	8.4	16	13.1	9	1	2	13	16	20.9	11	34.65	43
1	1	4.07	6.68	6.55	2.06	35.51	4	2	1	5	7.44	22	17.8	10	2	3	23	26	12.05	24	33.6	40.5
